# Supplementary material for: 2-(3,4-Dichloro­phen­yl)-N-(1,3-thia­zol-2-yl)acetamide
Source: Acta Crystallogr Sect E Struct Rep Online. 2013 Apr 5;69(Pt 5):o645–6. doi: 10.1107/S1600536813008374 (PMC3647844; doi:10.1107/S1600536813008374)
Supplement: Supplementary file 2 [file e-69-0o645-Isup2.hkl]

# 
# h,k,l, Fc-squared, Fo-squared, sigma(Fo-squared) and status flag 
# 
data_I
_shelx_title '    bny505Mo in P-1' 
_shelx_refln_list_code          4 
_shelx_F_calc_maximum      134.42 
_exptl_crystal_F_000       292.00 
_reflns_d_resolution_high  0.5821 
 
loop_ 
 _symmetry_equiv_pos_as_xyz 
 'x, y, z' 
 '-x, -y, -z' 
 
_cell_length_a     4.6185 
_cell_length_b     7.7741 
_cell_length_c    17.1188 
_cell_angle_alpha 100.278 
_cell_angle_beta   94.250 
_cell_angle_gamma 105.001 
 
_shelx_F_squared_multiplier     1.000 
 
loop_ 
 _refln_index_h 
 _refln_index_k 
 _refln_index_l 
 _refln_F_squared_calc 
 _refln_F_squared_meas 
 _refln_F_squared_sigma 
 _refln_observed_status 
   1   0   0     1026.54     1048.99     14.05 o 
   2   0   0      819.73      885.59     15.56 o 
   3   0   0       39.44       45.55      2.50 o 
   4   0   0      448.99      425.96     18.74 o 
   5   0   0       69.86       78.42      6.50 o 
   6   0   0       52.85       45.93      7.86 o 
   7   0   0        4.22        3.55      3.53 o 
  -7   1   0       16.73       16.85      5.79 o 
  -6   1   0       60.31       58.99      8.80 o 
  -5   1   0       89.42       10.38     17.41 o 
  -4   1   0      742.35      719.58     26.86 o 
  -3   1   0      450.48      460.98     12.22 o 
  -2   1   0       64.35       56.01      3.03 o 
  -1   1   0     1563.16     1393.11     21.71 o 
   1   1   0      408.74      415.40      9.96 o 
   2   1   0      675.65      701.58     14.85 o 
   3   1   0        0.69        3.81      3.46 o 
   4   1   0       63.77       77.82     22.94 o 
   5   1   0       36.37       47.83      3.79 o 
   6   1   0       24.68       33.61      5.15 o 
   7   1   0       18.02       12.97      5.56 o 
  -7   2   0       16.61       25.02      6.48 o 
  -6   2   0       19.83       -1.32     18.58 o 
  -4   2   0       22.98       23.15      7.45 o 
  -3   2   0      761.85      743.44     23.32 o 
  -2   2   0     1380.54     1420.68     49.10 o 
  -1   2   0     3498.78     3462.44     91.66 o 
   0   2   0     3543.02     4844.97     99.86 o 
   1   2   0     2725.78     2887.73     38.50 o 
   2   2   0      169.29      221.49      5.52 o 
   3   2   0        6.07       20.77      7.24 o 
   4   2   0      245.16      244.54      7.75 o 
   5   2   0      224.03      220.08     11.30 o 
   6   2   0        1.89        6.43      2.96 o 
   7   2   0       12.83        9.12      5.11 o 
  -7   3   0        4.19        4.34      4.22 o 
  -5   3   0        5.74        6.66      3.77 o 
  -4   3   0      333.34      345.78     16.54 o 
  -3   3   0       33.36       63.35     25.20 o 
  -2   3   0      232.17      548.56   1024.03 o 
  -1   3   0     1430.77     1380.02     33.37 o 
   0   3   0      797.18      898.05     24.48 o 
   1   3   0       73.75       97.73      6.52 o 
   2   3   0      629.86      586.83     14.72 o 
   3   3   0        3.19        1.56      1.69 o 
   4   3   0       35.58       41.15      4.61 o 
   5   3   0        1.35       10.38      8.74 o 
   6   3   0        0.51        2.24      2.89 o 
  -6   4   0        5.71       10.84      4.38 o 
  -5   4   0       32.08       40.57      6.62 o 
  -4   4   0       48.46       74.90      7.75 o 
  -3   4   0       23.48       53.71     95.21 o 
  -2   4   0     3684.39     3748.38     58.87 o 
  -1   4   0     1559.45     1599.32     39.77 o 
   0   4   0     1018.76     1253.58     32.77 o 
   1   4   0     1676.70     1881.07     47.15 o 
   2   4   0     1071.02     1007.14     22.53 o 
   3   4   0      154.57      158.85      8.49 o 
   4   4   0       97.41      105.09      9.46 o 
   5   4   0        7.59        6.08      2.91 o 
   6   4   0       50.00       45.41      6.30 o 
  -6   5   0       36.85       42.63      8.01 o 
  -5   5   0       93.19      112.82     10.98 o 
  -4   5   0      130.35      119.42     10.06 o 
  -3   5   0      876.38      784.43    225.02 o 
  -2   5   0        5.72       53.39     44.67 o 
  -1   5   0      149.87      152.48      9.10 o 
   0   5   0      271.58      396.55     15.80 o 
   1   5   0      196.45      183.98     10.77 o 
   2   5   0       89.08       95.64      6.35 o 
   3   5   0       41.24       40.94      8.09 o 
   4   5   0       27.45       33.08      6.68 o 
   5   5   0        4.42        4.42      4.91 o 
   6   5   0       15.62       25.12      7.24 o 
  -6   6   0       24.37       25.89      6.61 o 
  -5   6   0       10.93       15.61      4.76 o 
  -4   6   0        2.78        7.73     18.38 o 
  -3   6   0      690.02      680.45     48.37 o 
  -2   6   0       11.11       71.36     57.68 o 
  -1   6   0      853.43      832.25     27.49 o 
   0   6   0       37.70       62.90      6.81 o 
   1   6   0       49.67       56.54      6.91 o 
   2   6   0       29.17       27.45      3.90 o 
   3   6   0      314.64      306.94     13.59 o 
   4   6   0       41.51       38.86      5.48 o 
   5   6   0        0.52        1.58      3.17 o 
  -7   7   0        4.67       40.26     31.38 o 
  -6   7   0       22.93       31.16      7.54 o 
  -5   7   0        6.60       20.72      6.43 o 
  -4   7   0       13.91       36.10      6.99 o 
  -3   7   0      317.03      396.96     20.66 o 
  -2   7   0        3.10        2.43      1.69 o 
  -1   7   0       30.72       33.68      5.52 o 
   0   7   0        3.60        5.24      2.84 o 
   1   7   0      406.22      400.61     19.16 o 
   2   7   0      155.77      150.74      9.20 o 
   3   7   0        1.28        1.00      2.50 o 
   4   7   0       25.63       28.11      5.14 o 
   5   7   0       28.93       27.87      8.00 o 
  -7   8   0       18.82       16.74      6.67 o 
  -6   8   0        6.06        1.58     17.73 o 
  -5   8   0        3.13        8.74      4.49 o 
  -4   8   0       32.40       60.62    114.45 o 
  -3   8   0      367.56      405.23     22.21 o 
  -2   8   0      117.72      117.20      6.73 o 
  -1   8   0      748.07      716.95     28.26 o 
   0   8   0       86.83       96.07     10.32 o 
   1   8   0      124.42      118.62     10.71 o 
   2   8   0      245.04      247.90     12.58 o 
   3   8   0      124.81      131.48      9.87 o 
   4   8   0      184.95      170.49     11.76 o 
  -7   9   0       12.99        5.02      4.75 o 
  -6   9   0       26.79       35.94      9.20 o 
  -5   9   0       73.33       76.76     11.27 o 
  -4   9   0      178.68      177.67     75.98 o 
  -3   9   0       13.27       10.91      4.60 o 
  -2   9   0       17.36       16.65      5.41 o 
  -1   9   0      316.46      315.69     18.62 o 
   0   9   0       24.00       30.80      6.38 o 
   1   9   0        0.23        3.81      2.60 o 
   2   9   0       15.99       11.38      3.51 o 
   3   9   0       36.62       34.40      5.52 o 
  -6  10   0        6.71       -8.70     71.33 o 
  -5  10   0       33.51       37.00      9.32 o 
  -4  10   0       46.16       97.11    236.83 o 
  -3  10   0       16.98       20.82      6.53 o 
  -2  10   0       63.79       55.00      9.48 o 
  -1  10   0       55.98       54.57      8.41 o 
   0  10   0        0.00        1.44      3.19 o 
   1  10   0       35.65       34.52      5.58 o 
   2  10   0       20.52       25.26      6.11 o 
   3  10   0        2.49       -6.24      6.24 o 
  -5  11   0       51.34       41.41     19.86 o 
  -4  11   0       23.62       68.81    220.93 o 
  -3  11   0        2.43        9.97      6.22 o 
  -2  11   0       14.03       21.18      7.01 o 
  -1  11   0       56.60       54.46      6.63 o 
   0  11   0        7.29       10.32      4.78 o 
   1  11   0       13.34        8.09      3.27 o 
   2  11   0       10.17        9.58      5.64 o 
  -4  12   0        0.28       57.64    327.96 o 
  -3  12   0       20.78       28.81      8.55 o 
  -2  12   0       29.74       30.43      8.70 o 
  -1  12   0       23.03       31.04      8.17 o 
   0  12   0       18.68       11.28      5.27 o 
   0 -12   1       42.53       46.53     10.03 o 
   1 -12   1        0.47       -2.29      4.25 o 
   2 -12   1       10.38       11.69      5.39 o 
   3 -12   1      142.47      149.31     17.09 o 
   4 -12   1        0.81       67.81    326.61 o 
  -2 -11   1        9.07       10.32      5.89 o 
  -1 -11   1       34.65       37.74      9.45 o 
   0 -11   1       19.01       25.25      7.03 o 
   1 -11   1       19.43       20.15      4.27 o 
   2 -11   1       25.32       28.50      7.59 o 
   3 -11   1       47.97       39.08      9.03 o 
   4 -11   1        5.37       96.55    330.53 o 
   5 -11   1       28.13       31.92     14.92 o 
  -3 -10   1       63.85       64.75     11.34 o 
  -2 -10   1      155.35      153.11     10.73 o 
  -1 -10   1        2.28        5.63      3.18 o 
   0 -10   1       33.34       44.55      8.05 o 
   1 -10   1      101.22      104.89      8.11 o 
   2 -10   1       50.39       48.64      9.10 o 
   3 -10   1       17.47        9.68      4.77 o 
   4 -10   1       97.32      161.03    308.30 o 
   5 -10   1        0.41        7.69      4.67 o 
   6 -10   1        0.21       -3.70      4.75 o 
  -4  -9   1       23.23       15.40      7.25 o 
  -3  -9   1       70.31       69.31     11.54 o 
  -2  -9   1       10.86       10.41      5.14 o 
  -1  -9   1        7.70        3.31      2.59 o 
   0  -9   1       49.27       57.43      7.93 o 
   1  -9   1       99.66      103.20     10.24 o 
   2  -9   1       17.28       21.71      6.42 o 
   3  -9   1       13.26       13.48      5.15 o 
   4  -9   1       28.12       75.19    202.92 o 
   5  -9   1        4.75        6.44      4.55 o 
   6  -9   1        9.39       16.04      7.14 o 
   7  -9   1        9.10        1.84      4.11 o 
  -4  -8   1        0.04        6.60      5.51 o 
  -3  -8   1        0.68        7.86      4.29 o 
  -2  -8   1      153.18      142.88      9.44 o 
  -1  -8   1        8.35       10.72      4.04 o 
   0  -8   1        0.04        0.85      2.57 o 
   1  -8   1      103.71      105.36      9.53 o 
   2  -8   1       76.40       71.95      4.97 o 
   3  -8   1      163.33      158.69     13.74 o 
   4  -8   1       68.41       93.35    138.52 o 
   5  -8   1       21.64       20.85      6.36 o 
   6  -8   1       24.52       26.79      7.24 o 
   7  -8   1        4.65        3.98      4.69 o 
  -5  -7   1       66.78       61.08     11.06 o 
  -4  -7   1       17.15       14.49      4.36 o 
  -3  -7   1       26.39       17.13      3.94 o 
  -2  -7   1        6.98        5.48      2.86 o 
  -1  -7   1        4.59       13.61      4.15 o 
   0  -7   1      822.58     1110.58     34.54 o 
   1  -7   1       19.70       14.91      4.10 o 
   2  -7   1       79.33      133.09     76.58 o 
   3  -7   1      227.79      216.73     14.78 o 
   4  -7   1      148.19      150.16     14.52 o 
   5  -7   1      166.07      177.33     15.13 o 
   6  -7   1       18.16       21.75      6.68 o 
   7  -7   1        4.78        0.30     18.94 o 
  -5  -6   1       96.52       82.34      8.08 o 
  -4  -6   1      276.03      266.95     13.55 o 
  -3  -6   1      172.03      173.99     13.04 o 
  -2  -6   1       42.05       48.08      5.44 o 
  -1  -6   1       94.58       97.31      8.29 o 
   0  -6   1     1374.06     1893.79     49.41 o 
   1  -6   1      265.72      263.54     13.21 o 
   2  -6   1     1043.85     1066.02     89.44 o 
   3  -6   1       52.65       70.78      8.16 o 
   4  -6   1       20.39       34.73      6.56 o 
   5  -6   1        0.01       -2.03      3.63 o 
   6  -6   1       13.19       13.30      5.49 o 
   7  -6   1       31.70       38.13      8.69 o 
  -6  -5   1       50.70       58.07      7.58 o 
  -5  -5   1       12.84       15.27      4.18 o 
  -4  -5   1        6.57       12.81      3.35 o 
  -3  -5   1       10.36        9.23      2.99 o 
  -2  -5   1      721.98      649.10     21.33 o 
  -1  -5   1       25.62       27.40      4.32 o 
   0  -5   1        0.03        2.09      1.87 o 
   1  -5   1        1.59        2.50      1.72 o 
   2  -5   1      423.17      395.71     10.85 o 
   3  -5   1       46.45      193.42    274.94 o 
   4  -5   1        1.38       14.75      4.57 o 
   5  -5   1      157.26      164.91     13.45 o 
   6  -5   1       80.30       91.83     11.23 o 
  -6  -4   1        2.18        2.20      2.87 o 
  -5  -4   1       93.54       99.89      8.21 o 
  -4  -4   1      352.31      340.58     13.84 o 
  -3  -4   1      174.37      188.38     15.36 o 
  -2  -4   1       93.47      109.80      6.09 o 
  -1  -4   1        6.45       17.18      3.19 o 
   1  -4   1      581.12      546.45     17.35 o 
   2  -4   1      581.26      545.51     19.47 o 
   3  -4   1       72.82       85.44      7.60 o 
   4  -4   1      235.23      245.48     14.49 o 
   5  -4   1       46.89       52.61      7.65 o 
   6  -4   1        0.02       -0.08      2.93 o 
  -6  -3   1       25.57       23.41      4.77 o 
  -5  -3   1       68.29       60.43      6.14 o 
  -4  -3   1        1.11        3.96      2.21 o 
  -3  -3   1        0.12        0.69      1.74 o 
  -2  -3   1      475.34      455.79     12.29 o 
  -1  -3   1     1965.61     2133.64     49.37 o 
   0  -3   1       10.61       21.50      2.56 o 
   1  -3   1       18.52       15.98      2.06 o 
   2  -3   1     2016.28     1681.26    613.37 o 
   3  -3   1      263.15      282.15     13.24 o 
   4  -3   1      102.64      100.71      8.75 o 
   5  -3   1        1.39        9.46      3.97 o 
   7  -3   1       14.52       23.08      6.79 o 
  -7  -2   1        5.88       -0.32      2.96 o 
  -6  -2   1      107.47       99.76      8.31 o 
  -5  -2   1      529.66      491.80     17.35 o 
  -4  -2   1      101.44      115.77      5.30 o 
  -3  -2   1     1318.22     1224.06     19.93 o 
  -2  -2   1     1716.38     1727.78     24.18 o 
  -1  -2   1     1081.15     1164.16     20.29 o 
   0  -2   1     2465.64     3783.83    188.72 o 
   1  -2   1     8752.04     8790.26    383.39 o 
   2  -2   1     1042.57      945.74     15.18 o 
   3  -2   1        1.05       11.50      3.03 o 
   4  -2   1        1.01       65.69    121.11 o 
   6  -2   1       51.21       68.75      9.68 o 
   7  -2   1        2.90        4.22      3.74 o 
  -7  -1   1        0.50        3.44      4.19 o 
  -6  -1   1       18.22       18.92      6.46 o 
  -5  -1   1       62.57       58.43      4.24 o 
  -4  -1   1        1.48        8.88      4.56 o 
  -3  -1   1     1313.05     1245.48     25.08 o 
  -2  -1   1        3.56        4.88      1.38 o 
  -1  -1   1        3.86        3.85      0.48 o 
   1  -1   1     2771.89     2335.43   1262.77 o 
   2  -1   1      128.90      145.85      5.18 o 
   3  -1   1      105.56      103.88      5.30 o 
   4  -1   1       57.03       49.64      6.42 o 
   5  -1   1        2.26       47.81      7.60 o 
   6  -1   1        0.63       10.00      4.75 o 
   7  -1   1      103.23      116.22     13.47 o 
  -7   0   1       36.56       28.18      6.84 o 
  -6   0   1      140.37      142.06      9.70 o 
  -5   0   1       84.94       83.33      6.62 o 
  -4   0   1      212.88      214.04     13.55 o 
  -3   0   1       24.42       23.99      1.98 o 
  -2   0   1     1221.21     1268.47     31.24 o 
  -1   0   1     1116.16     1029.70     14.99 o 
   1   0   1     2781.62     2665.28     45.27 o 
   2   0   1     1479.16     1570.35     60.10 o 
   3   0   1        8.30        6.69      1.06 o 
   4   0   1        0.05        2.46      1.96 o 
   5   0   1       29.09       33.89      4.57 o 
   6   0   1       44.14       43.41      7.89 o 
   7   0   1       26.47       36.13      7.77 o 
  -7   1   1       18.00       27.92      7.08 o 
  -6   1   1        2.98        9.17      4.22 o 
  -5   1   1       31.80       49.30     21.77 o 
  -4   1   1       74.83      123.68     10.45 o 
  -3   1   1      934.37     1037.62     34.12 o 
  -2   1   1        0.30        3.36      2.93 o 
  -1   1   1      681.82      554.04    297.62 o 
   0   1   1     1202.12     1187.56     26.13 o 
   1   1   1      228.41      210.11      3.91 o 
   2   1   1      488.72      437.83     10.81 o 
   3   1   1       18.02       15.33      2.48 o 
   4   1   1      503.97      519.40     16.03 o 
   5   1   1       68.36       64.24      6.07 o 
   6   1   1       59.40       62.62      6.79 o 
   7   1   1        3.47        4.31      3.76 o 
  -7   2   1      109.36      106.56     12.46 o 
  -6   2   1        0.53        4.63     21.40 o 
  -4   2   1        5.36        4.25      2.50 o 
  -3   2   1      807.53     1005.39     28.56 o 
  -2   2   1      163.18      208.06      8.89 o 
  -1   2   1    18069.21    15842.33    316.68 o 
   0   2   1      198.78      176.15      7.09 o 
   1   2   1       69.79       95.20      2.76 o 
   2   2   1       21.68       20.84      1.52 o 
   3   2   1      435.31      423.07      9.33 o 
   4   2   1      285.79      279.55      8.15 o 
   5   2   1       21.05       36.78     10.84 o 
   6   2   1       71.87       61.76      6.68 o 
   7   2   1       48.40       38.46      8.24 o 
  -7   3   1       36.56       32.98      7.17 o 
  -5   3   1      415.40      458.07     21.22 o 
  -4   3   1      139.91      167.94     10.96 o 
  -3   3   1        0.24        6.72      4.67 o 
  -2   3   1     1186.30     1180.29     21.70 o 
  -1   3   1      275.52      227.88      9.57 o 
   0   3   1     1129.14     1261.71     31.68 o 
   1   3   1       10.47       20.21      3.32 o 
   2   3   1      129.54      154.03      6.66 o 
   3   3   1       42.33       47.93      8.26 o 
   4   3   1       13.91        9.30      2.48 o 
   5   3   1      247.31      240.52     12.32 o 
   6   3   1        1.18        1.43      2.67 o 
  -6   4   1      488.52      505.21     25.12 o 
  -5   4   1       14.76       24.12      5.51 o 
  -4   4   1      184.68      177.07     11.61 o 
  -3   4   1      179.83      178.69     55.50 o 
  -2   4   1     1304.34     1409.84     26.39 o 
  -1   4   1      783.54      827.17     24.35 o 
   0   4   1      273.78      285.81     12.33 o 
   1   4   1        7.60        9.00      2.88 o 
   2   4   1        7.04       10.10      2.28 o 
   3   4   1      205.71      196.12     17.55 o 
   4   4   1      371.70      355.81     14.37 o 
   5   4   1       14.77       15.86      4.45 o 
   6   4   1       32.10       27.69      5.16 o 
  -6   5   1        0.07        8.46      4.73 o 
  -5   5   1      224.03      292.29     17.68 o 
  -4   5   1        0.42       20.21      4.77 o 
  -3   5   1       46.72      360.30     63.81 o 
  -2   5   1     1073.53     1069.48     28.79 o 
  -1   5   1      794.68      730.39     23.99 o 
   0   5   1        2.15        8.37      3.49 o 
   1   5   1      164.36      160.59     10.44 o 
   2   5   1        5.05        9.42      2.59 o 
   3   5   1      233.40      235.54     11.03 o 
   4   5   1      127.62      143.12      9.36 o 
   5   5   1        3.62        2.25      3.24 o 
   6   5   1      160.48      145.35     15.13 o 
  -6   6   1       80.62       75.74     10.32 o 
  -5   6   1      153.17      140.03     12.53 o 
  -4   6   1       24.42       19.78      4.85 o 
  -3   6   1      715.41      826.12     20.21 o 
  -2   6   1      656.94      620.42     20.88 o 
  -1   6   1      902.68      938.04     30.39 o 
   0   6   1      392.64      438.81     18.48 o 
   1   6   1      707.39      695.77     25.75 o 
   2   6   1       61.59       69.53      5.95 o 
   3   6   1       40.70       47.17      7.26 o 
   4   6   1        0.20       -2.53      2.91 o 
   5   6   1       94.75       91.85      8.81 o 
  -7   7   1        0.64       50.17     33.64 o 
  -6   7   1       81.20       75.86     10.90 o 
  -5   7   1       63.74      100.34     11.51 o 
  -4   7   1      292.65      293.33     18.23 o 
  -3   7   1        0.09       60.97     18.76 o 
  -2   7   1       14.98       12.10      2.86 o 
  -1   7   1       64.68       62.04      7.33 o 
   0   7   1       18.34       25.65      5.25 o 
   1   7   1      158.19      162.98     12.08 o 
   2   7   1       95.26       83.79      6.93 o 
   3   7   1        8.62        8.30      3.46 o 
   4   7   1        8.76       10.65      3.80 o 
   5   7   1       20.82       22.61      7.94 o 
  -6   8   1        8.91        7.80      4.35 o 
  -5   8   1       28.56       27.07      6.98 o 
  -4   8   1      255.14      235.98     16.65 o 
  -2   8   1       15.66       14.47      2.81 o 
  -1   8   1        4.35       13.18      4.56 o 
   0   8   1        0.03       -0.87      2.88 o 
   1   8   1       21.41       22.98      5.56 o 
   2   8   1       42.55       48.81      5.87 o 
   3   8   1       65.75       71.88     12.14 o 
   4   8   1        3.00        3.11      3.31 o 
  -6   9   1        9.40       14.39      6.41 o 
  -5   9   1        9.25       15.97      6.20 o 
  -4   9   1      124.76      131.46     63.87 o 
  -3   9   1        6.51        6.32      4.05 o 
  -2   9   1        0.01        0.06      3.15 o 
  -1   9   1       20.41       26.74      6.27 o 
   0   9   1      353.51      369.15     20.65 o 
   1   9   1       63.01       55.70      9.00 o 
   2   9   1        7.07        8.57      3.48 o 
   3   9   1       11.04       16.51      4.48 o 
  -6  10   1        0.16        1.41      3.88 o 
  -5  10   1       20.20       22.46      7.20 o 
  -4  10   1       88.30      129.33    170.19 o 
  -3  10   1      115.87      127.12     13.92 o 
  -2  10   1      188.63      171.94     15.84 o 
  -1  10   1        6.85       14.10      5.19 o 
   0  10   1       33.16       31.43      6.88 o 
   1  10   1      251.89      234.06     16.35 o 
   2  10   1       42.95       38.17      5.93 o 
   3  10   1       53.70       44.84      9.71 o 
  -5  11   1       60.59       43.11     10.03 o 
  -4  11   1        0.07       30.78    175.22 o 
  -3  11   1        1.83        3.21      3.94 o 
  -2  11   1       81.29       80.69     11.72 o 
  -1  11   1        5.99        5.54      4.08 o 
   0  11   1        0.87        1.53      3.98 o 
   1  11   1       12.20       10.64      3.59 o 
   2  11   1        9.58       11.48      5.33 o 
  -4  12   1        8.96       43.13    195.73 o 
  -3  12   1       15.83       11.76      6.01 o 
  -2  12   1       56.12       64.06     11.22 o 
  -1  12   1        0.58       -2.43      3.12 o 
   0  12   1        8.28        8.97      5.41 o 
  -1 -12   2       26.13       22.48      6.75 o 
   0 -12   2        4.61        3.34      4.12 o 
   1 -12   2        1.00        1.59      3.93 o 
   2 -12   2        9.38       17.34      6.27 o 
   3 -12   2        2.90        8.01      4.43 o 
   4 -12   2        1.37       72.26    347.73 o 
  -2 -11   2       60.25       54.02     10.86 o 
  -1 -11   2       10.49       12.45      6.34 o 
   0 -11   2        3.78        0.27      5.69 o 
   1 -11   2        4.26        4.53      4.54 o 
   2 -11   2        5.69        8.09      5.03 o 
   3 -11   2        1.41        7.21      5.88 o 
   4 -11   2       42.04      185.20    544.32 o 
   5 -11   2        0.43       17.22     60.37 o 
  -3 -10   2        4.79       12.88      6.10 o 
  -2 -10   2       19.34       25.96      8.20 o 
  -1 -10   2       75.47       62.81      6.77 o 
   0 -10   2       37.01       54.67      8.13 o 
   1 -10   2       16.38       14.83      3.61 o 
   2 -10   2      255.38      248.67     18.87 o 
   3 -10   2        0.36        0.16      3.61 o 
   4 -10   2        3.69      112.47    468.69 o 
   5 -10   2        7.41       16.87     32.62 o 
   6 -10   2        5.61       10.86      6.31 o 
  -4  -9   2       62.61       54.43     11.24 o 
  -3  -9   2        0.09       13.97      6.36 o 
  -2  -9   2      127.18      134.91      9.46 o 
  -1  -9   2       30.18       31.34      6.43 o 
   0  -9   2      159.38      214.18     14.49 o 
   1  -9   2      219.88      235.35     26.89 o 
   2  -9   2      226.56      214.37     16.35 o 
   4  -9   2        3.71       97.94    365.81 o 
   5  -9   2        0.95        0.68      3.48 o 
   6  -9   2       43.27       39.36      9.03 o 
  -4  -8   2        3.26        4.34      4.41 o 
  -3  -8   2      560.13      549.46     20.17 o 
  -2  -8   2       37.67       44.16      5.42 o 
  -1  -8   2       72.20       73.75      8.00 o 
   0  -8   2       87.33      126.60     10.24 o 
   1  -8   2       98.28       93.03      8.71 o 
   2  -8   2      148.05      144.20     12.27 o 
   3  -8   2       77.73       75.99      9.46 o 
   4  -8   2        2.29       48.00    143.24 o 
   5  -8   2        5.56        9.59      4.92 o 
   6  -8   2        2.84       12.88      5.86 o 
   7  -8   2        0.02        5.73      5.99 o 
  -5  -7   2       20.09       23.80      7.69 o 
  -4  -7   2       14.18       16.83      4.58 o 
  -3  -7   2       22.29       24.74      4.58 o 
  -2  -7   2       27.18       27.05      4.20 o 
  -1  -7   2      157.55      147.64     10.57 o 
   0  -7   2       19.66       28.95      4.73 o 
   1  -7   2        0.46       -0.36      2.49 o 
   2  -7   2      731.20      697.31     16.62 o 
   3  -7   2        1.24        3.08      3.81 o 
   4  -7   2        0.14       12.69     85.36 o 
   5  -7   2       11.33       12.04      4.82 o 
   6  -7   2       37.13       35.03      7.99 o 
   7  -7   2       21.93       31.55      7.91 o 
  -5  -6   2        9.51       15.73      4.51 o 
  -4  -6   2        1.84       13.81      4.15 o 
  -3  -6   2       94.55      126.70      8.55 o 
  -2  -6   2      284.18      263.43     11.10 o 
  -1  -6   2       28.69       20.10      4.12 o 
   0  -6   2       64.75       95.52      7.36 o 
   1  -6   2      744.79      667.40     22.56 o 
   2  -6   2      510.76      472.81     22.29 o 
   3  -6   2       33.10       35.19      5.90 o 
   4  -6   2      124.32      119.43     30.69 o 
   5  -6   2        0.07        1.33      3.29 o 
   6  -6   2        0.61        3.01      4.04 o 
   7  -6   2        7.49        7.64      5.17 o 
  -6  -5   2       63.59       56.55     11.20 o 
  -5  -5   2       40.47       50.72      6.08 o 
  -4  -5   2       46.17       47.27      5.43 o 
  -3  -5   2      119.39      126.13      7.83 o 
  -2  -5   2        0.07        2.81      2.13 o 
  -1  -5   2     1265.89     1280.06     34.84 o 
   0  -5   2      179.21      238.38     10.76 o 
   1  -5   2      344.20      309.05     12.80 o 
   2  -5   2       10.02       10.47      3.21 o 
   3  -5   2      351.35      367.37     70.03 o 
   4  -5   2      209.09      196.12     13.38 o 
   5  -5   2        3.64        7.90      4.11 o 
   6  -5   2       31.25       31.10      7.40 o 
  -6  -4   2        5.90        7.48      3.42 o 
  -5  -4   2      278.83      265.90     13.38 o 
  -4  -4   2       76.78       99.01      7.33 o 
  -3  -4   2      110.94      134.90     18.12 o 
  -2  -4   2      356.33      328.24     10.79 o 
  -1  -4   2     1944.55     1947.15     46.96 o 
   1  -4   2      168.40      181.23      5.67 o 
   2  -4   2       49.76       49.71      5.25 o 
   3  -4   2       92.74       87.13     22.94 o 
   4  -4   2       16.29       15.79      3.97 o 
   5  -4   2        0.04       -1.27      3.25 o 
   6  -4   2        1.33        5.78      4.18 o 
   7  -4   2        0.01       10.89      5.45 o 
  -6  -3   2       16.01       12.70      3.93 o 
  -5  -3   2        2.27        2.42      2.63 o 
  -4  -3   2      221.07      187.53      9.41 o 
  -3  -3   2      249.43      200.66      8.57 o 
  -2  -3   2      133.15      126.72      5.79 o 
  -1  -3   2      132.74      155.31      8.48 o 
   0  -3   2       20.73       41.92      4.26 o 
   1  -3   2       66.63       62.80      2.62 o 
   2  -3   2       21.83       20.02      3.34 o 
   3  -3   2      254.83      281.14     13.74 o 
   4  -3   2      124.89      110.07      9.43 o 
   5  -3   2      195.26      188.83     13.83 o 
   7  -3   2       17.43       19.98      6.39 o 
  -7  -2   2        1.11       -2.84      3.04 o 
  -6  -2   2       65.89       68.59      6.98 o 
  -5  -2   2       15.80       80.30     11.17 o 
  -4  -2   2      294.07      284.04      8.65 o 
  -2  -2   2       57.89       57.96      2.86 o 
  -1  -2   2     2179.54     2230.10     28.91 o 
   0  -2   2     1125.40     1274.32     67.25 o 
   1  -2   2        5.66        5.20      0.62 o 
   2  -2   2        9.29        8.09      0.92 o 
   3  -2   2      456.23      473.57     18.30 o 
   4  -2   2      253.60      269.08     14.76 o 
   6  -2   2       91.67       81.03     10.62 o 
   7  -2   2        0.73       -0.85      3.31 o 
  -7  -1   2       10.28       14.54      5.32 o 
  -6  -1   2       80.60       78.38      7.42 o 
  -5  -1   2        8.26       18.47      2.64 o 
  -4  -1   2       24.10       18.98      3.03 o 
  -3  -1   2       18.67      390.78    106.27 o 
  -2  -1   2     1048.81     1068.81     16.11 o 
  -1  -1   2     1335.89     1347.84     15.29 o 
   0  -1   2      404.90      446.78      8.71 o 
   1  -1   2     3543.94     3374.86     47.71 o 
   2  -1   2      460.92      453.59    250.61 o 
   3  -1   2      163.45      176.91      7.53 o 
   5  -1   2      556.60      542.68     25.36 o 
   6  -1   2       65.29       63.09      9.35 o 
   7  -1   2        7.34        1.71      4.27 o 
  -7   0   2       69.69       66.86      9.96 o 
  -6   0   2      239.89      230.76     14.93 o 
  -5   0   2       28.70       40.27      8.44 o 
  -4   0   2      412.43      378.50     18.63 o 
  -3   0   2     1419.63     1605.16    136.89 o 
  -2   0   2     1067.81     1034.14     17.58 o 
  -1   0   2     1029.42      939.48     22.15 o 
   1   0   2     9525.81     8730.67    118.21 o 
   2   0   2      123.31      104.12      4.52 o 
   3   0   2        0.00        4.65      2.56 o 
   4   0   2       62.66       62.86      6.64 o 
   5   0   2      126.52      132.08      8.44 o 
   6   0   2        0.14        0.42      3.16 o 
   7   0   2       15.32       18.01      6.00 o 
  -7   1   2       28.94       34.00      7.20 o 
  -6   1   2       27.41       34.50      6.47 o 
  -5   1   2       32.46       41.54      7.27 o 
  -4   1   2      718.62      691.30     26.49 o 
  -2   1   2       90.40       93.87      2.67 o 
   0   1   2     1029.57     1015.61     23.47 o 
   1   1   2       54.08       49.50      2.33 o 
   2   1   2        2.49        4.58      1.30 o 
   3   1   2       49.82       53.16      4.20 o 
   4   1   2      168.86      164.52      8.55 o 
   5   1   2        0.02        0.27      2.11 o 
   6   1   2      301.29      279.27     13.92 o 
   7   1   2        4.41        7.48      4.73 o 
  -7   2   2       59.17       61.82      9.14 o 
  -4   2   2       52.15       38.91     14.11 o 
  -3   2   2      419.94      518.76    111.06 o 
  -2   2   2        9.97       12.74      3.83 o 
  -1   2   2      135.74      117.80      5.89 o 
   0   2   2     1413.06     1395.75     33.24 o 
   1   2   2     1223.03     1192.35     16.30 o 
   2   2   2      354.91      383.40     10.56 o 
   3   2   2      121.15      121.14      4.28 o 
   4   2   2       11.80       15.40      1.97 o 
   5   2   2      403.62      372.29     15.12 o 
   6   2   2       10.76       17.99      4.19 o 
  -5   3   2       59.95      122.06     10.30 o 
  -4   3   2      716.93      728.84     25.20 o 
  -3   3   2       34.51       27.59      3.72 o 
  -2   3   2      145.62      164.30      6.11 o 
  -1   3   2      359.97      378.22     13.49 o 
   0   3   2      531.18      517.71     16.87 o 
   1   3   2     2577.43     2653.59     61.88 o 
   2   3   2        2.02        5.09      1.66 o 
   3   3   2      585.67      588.55     16.61 o 
   4   3   2        5.67        5.25      2.19 o 
   5   3   2      169.26      161.53     15.85 o 
   6   3   2        0.28       -1.82      3.60 o 
  -6   4   2       83.12      120.32     11.69 o 
  -5   4   2       45.99       58.27      7.37 o 
  -4   4   2      485.27      525.54     37.99 o 
  -3   4   2        7.58       50.77     14.20 o 
  -2   4   2     1102.48     1004.45     25.29 o 
  -1   4   2      316.85      363.14     14.57 o 
   0   4   2      153.83      185.22     10.04 o 
   1   4   2      162.87      160.75      9.95 o 
   2   4   2      278.01      275.02     10.20 o 
   3   4   2      327.70      322.96     12.29 o 
   4   4   2        1.36        5.53      3.07 o 
   5   4   2        0.37        2.68      2.72 o 
   6   4   2       59.46       63.66     10.17 o 
  -6   5   2        3.04        7.12      4.30 o 
  -5   5   2       45.82       83.95      9.62 o 
  -4   5   2       35.28       33.16      5.54 o 
  -3   5   2      107.85      115.94      6.37 o 
  -2   5   2      294.23      274.83     12.60 o 
  -1   5   2      646.23      665.50     23.62 o 
   0   5   2       73.08       69.10      6.63 o 
   1   5   2       24.11       31.31      5.08 o 
   2   5   2      218.17      213.44      9.70 o 
   3   5   2       26.88       26.54      4.04 o 
   4   5   2      105.99      107.76      8.29 o 
   5   5   2       13.90        9.71      5.88 o 
   6   5   2       56.27       60.09     10.46 o 
  -6   6   2        2.19       11.48      5.09 o 
  -5   6   2       14.70       34.13      6.63 o 
  -4   6   2        3.95        3.06      3.25 o 
  -3   6   2      295.35      334.16     17.60 o 
  -2   6   2       63.32       62.93      4.69 o 
  -1   6   2      148.24      144.16     10.48 o 
   0   6   2      100.07      108.07      9.15 o 
   1   6   2      132.39      133.85     10.53 o 
   2   6   2       88.97       90.92      6.84 o 
   3   6   2      367.77      346.01     25.62 o 
   4   6   2        4.39        7.94      3.43 o 
   5   6   2       56.32       48.51      9.86 o 
  -7   7   2        0.34       -8.88     30.28 o 
  -6   7   2       89.50       97.85     12.37 o 
  -5   7   2       61.74       60.00      9.01 o 
  -4   7   2        0.00       23.58     10.16 o 
  -3   7   2      172.94      158.12     12.42 o 
  -2   7   2       85.98       74.93      5.32 o 
  -1   7   2      289.00      309.44     16.86 o 
   0   7   2      111.92      128.89     10.73 o 
   1   7   2       64.51       63.49      8.12 o 
   2   7   2      244.45      236.57     11.71 o 
   3   7   2      396.95      383.37     23.62 o 
   4   7   2        0.33        0.89      2.70 o 
   5   7   2      133.93      103.12     13.10 o 
  -6   8   2       26.21       31.01      7.99 o 
  -5   8   2       16.25        8.23      4.76 o 
  -4   8   2      215.54      208.88     24.50 o 
  -3   8   2      165.54      148.26      8.26 o 
  -2   8   2      414.99      395.73     13.57 o 
  -1   8   2        3.35        3.74      3.85 o 
   0   8   2      294.44      288.50     17.13 o 
   1   8   2       91.22       93.40     10.24 o 
   2   8   2      196.46      184.04     11.02 o 
   3   8   2        2.94        6.23      3.31 o 
   4   8   2       95.54       86.38     12.01 o 
  -6   9   2       17.40       25.09      7.95 o 
  -5   9   2       46.63       53.71      9.83 o 
  -4   9   2        0.93       32.66    107.38 o 
  -3   9   2       11.61       13.23      3.00 o 
  -2   9   2        4.33        4.21      2.48 o 
  -1   9   2        4.72        8.56      4.45 o 
   0   9   2      279.25      303.40     18.93 o 
   1   9   2        2.24        4.42      3.08 o 
   2   9   2        0.45        2.99      5.35 o 
   3   9   2        8.03       14.19      3.94 o 
  -6  10   2        6.56        3.78      4.41 o 
  -5  10   2       88.74       86.84     12.69 o 
  -4  10   2        6.70       60.72    187.45 o 
  -3  10   2        0.08        7.43      4.84 o 
  -2  10   2        7.15       11.78      5.64 o 
  -1  10   2       15.09       21.84      6.21 o 
   0  10   2        3.37       -0.83      4.16 o 
   1  10   2       19.87       14.78      4.21 o 
   2  10   2       74.07       66.72      7.50 o 
  -5  11   2       31.98       36.26      8.65 o 
  -4  11   2        2.01       27.34    171.89 o 
  -3  11   2        1.85        3.28      4.61 o 
  -2  11   2       30.14       48.82      9.63 o 
  -1  11   2       46.54       36.17      8.21 o 
   0  11   2       92.92       95.24     12.27 o 
   1  11   2        1.50        0.95      5.53 o 
  -4  12   2       22.93       62.33    143.92 o 
  -3  12   2       54.95      217.66    597.06 o 
  -2  12   2        0.15        3.05      3.47 o 
  -1  12   2       10.31        9.43      3.85 o 
   0  12   2      116.12      108.42      9.94 o 
  -1 -12   3       16.67       13.91      7.10 o 
   0 -12   3       23.62       38.86      8.58 o 
   1 -12   3       52.03       60.31     10.62 o 
   2 -12   3       12.65        9.23      5.23 o 
   3 -12   3        2.80       12.02      6.12 o 
   4 -12   3       28.18      164.72    492.23 o 
  -2 -11   3       25.15       22.10      7.91 o 
  -1 -11   3      139.12      133.21     16.28 o 
   0 -11   3        6.23       11.42      3.35 o 
   1 -11   3       44.78       54.79      9.48 o 
   2 -11   3       10.15        9.53      5.42 o 
   3 -11   3       16.35       22.48      7.26 o 
   4 -11   3        2.47      103.05    501.86 o 
   5 -11   3        0.31       23.13     68.18 o 
  -3 -10   3       33.46       42.90     10.23 o 
  -2 -10   3       66.05       65.75     11.20 o 
  -1 -10   3       46.02       39.52      7.41 o 
   0 -10   3        0.28        2.20      3.51 o 
   1 -10   3       10.45        7.66      4.67 o 
   2 -10   3       14.88       20.69      6.24 o 
   3 -10   3        0.01       15.61      6.42 o 
   4 -10   3        2.49       98.57    441.21 o 
   5 -10   3       12.83       17.83     23.77 o 
   6 -10   3        2.17        1.95      4.94 o 
  -4  -9   3        4.23        2.03      4.56 o 
  -3  -9   3       25.73       21.36      7.36 o 
  -2  -9   3       61.87       66.61      6.63 o 
  -1  -9   3       78.19       88.32      7.40 o 
   0  -9   3        1.66        5.63      3.34 o 
   1  -9   3       53.50       47.38      5.13 o 
   2  -9   3        0.01       17.07      5.51 o 
   3  -9   3      211.29      212.83     16.77 o 
   4  -9   3       27.76      130.62    386.92 o 
   5  -9   3        0.06       -2.16      3.65 o 
   6  -9   3        1.33        2.40      4.47 o 
  -4  -8   3        0.04       -0.11      4.01 o 
  -2  -8   3      132.28      132.53      8.72 o 
  -1  -8   3      428.01      444.79     20.09 o 
   0  -8   3       14.05       23.15      4.62 o 
   1  -8   3      167.39      157.74      9.81 o 
   2  -8   3       41.31       34.72      6.18 o 
   3  -8   3        0.51        1.63      3.18 o 
   4  -8   3       57.96       84.32    146.40 o 
   5  -8   3       15.81       18.54      5.96 o 
   6  -8   3       10.84       24.52      6.98 o 
   7  -8   3        0.53        3.16      5.27 o 
  -5  -7   3        2.57        3.50      5.01 o 
  -4  -7   3       36.80       32.01      5.21 o 
  -3  -7   3       61.61       66.13      6.61 o 
  -2  -7   3      402.75      381.33     14.32 o 
  -1  -7   3       46.93       66.89      6.87 o 
   0  -7   3      172.83      266.20     13.47 o 
   1  -7   3      465.23      469.73     17.13 o 
   2  -7   3       10.49       23.20      5.55 o 
   3  -7   3       19.63       66.71      8.54 o 
   4  -7   3        2.51       12.43     78.81 o 
   5  -7   3       46.47       54.43      8.99 o 
   6  -7   3       32.97       26.45      6.96 o 
   7  -7   3       10.05       16.57      6.52 o 
  -5  -6   3        5.29        3.46      5.30 o 
  -4  -6   3      421.69      412.15     16.91 o 
  -3  -6   3       82.23      109.84      7.99 o 
  -2  -6   3        3.74        5.67      2.45 o 
  -1  -6   3        1.88        4.55      2.59 o 
   0  -6   3      120.28      160.61      9.27 o 
   1  -6   3       45.82       48.75      2.48 o 
   2  -6   3      498.23      524.29     21.85 o 
   3  -6   3       45.80       60.00      7.43 o 
   4  -6   3        5.51       14.79     42.16 o 
   5  -6   3       11.86       20.31      5.91 o 
   6  -6   3       13.15        7.95      5.30 o 
   7  -6   3       10.91       10.68      5.70 o 
  -6  -5   3        3.82        7.37      5.86 o 
  -5  -5   3       20.26       28.83      5.34 o 
  -4  -5   3       66.85       81.68      6.90 o 
  -3  -5   3        0.09       34.72     11.30 o 
  -2  -5   3       28.44       28.91      3.52 o 
  -1  -5   3        0.03        0.08      2.07 o 
   0  -5   3       34.61       42.39      4.21 o 
   1  -5   3      441.83      459.80     19.48 o 
   2  -5   3        0.12       -0.03      1.92 o 
   3  -5   3        0.01      160.46    640.73 o 
   4  -5   3        4.29        5.08      3.96 o 
   5  -5   3       42.73       43.37      7.29 o 
   6  -5   3       80.13       75.44     10.38 o 
  -6  -4   3        8.44        8.84      3.56 o 
  -5  -4   3       11.25       36.29      5.36 o 
  -4  -4   3       22.55       26.48      4.04 o 
  -3  -4   3      428.32      439.58     14.23 o 
  -2  -4   3       46.68       47.02      3.91 o 
  -1  -4   3        2.04        4.59      1.85 o 
   0  -4   3     2362.16     2919.35     63.99 o 
   1  -4   3      860.45      793.93     23.86 o 
   2  -4   3       70.58       67.20      6.12 o 
   3  -4   3        7.41       19.91     49.82 o 
   4  -4   3       58.56       60.37      7.49 o 
   5  -4   3      110.28      122.92     11.75 o 
   6  -4   3       60.72       64.32      9.24 o 
   7  -4   3       73.96       86.53     12.58 o 
  -6  -3   3        0.85       -0.95      2.65 o 
  -5  -3   3        6.89        8.66      3.18 o 
  -4  -3   3      927.32      897.66     23.07 o 
  -2  -3   3      690.26      677.79     15.62 o 
  -1  -3   3      192.11      206.67      5.59 o 
   0  -3   3     2458.35     2783.15     58.84 o 
   1  -3   3       66.79       74.54      3.69 o 
   2  -3   3       16.55       12.70      2.76 o 
   3  -3   3     1052.10     1022.15     31.71 o 
   4  -3   3        4.26        6.64      3.39 o 
   5  -3   3       68.08       72.80      8.84 o 
   7  -3   3       78.09       85.22     12.13 o 
  -7  -2   3        2.16        1.67      6.71 o 
  -6  -2   3      115.59      126.84      9.39 o 
  -4  -2   3      348.17      357.85     10.01 o 
  -3  -2   3      380.36      347.20      8.77 o 
  -2  -2   3     1843.98     1875.78     22.70 o 
  -1  -2   3      263.13      288.31      4.96 o 
   0  -2   3      712.74      773.73     20.10 o 
   1  -2   3        4.50        5.21      0.94 o 
   2  -2   3      317.28      312.47      7.36 o 
   3  -2   3      277.24      290.21     14.08 o 
   4  -2   3        0.63        3.67      2.76 o 
   6  -2   3       57.47       73.54     10.36 o 
   7  -2   3        0.06       -3.57      3.90 o 
  -7  -1   3       24.54       20.98      5.30 o 
  -6  -1   3        7.44       19.82      4.24 o 
  -5  -1   3        8.31       18.15      2.71 o 
  -4  -1   3       70.93       71.67      5.33 o 
  -3  -1   3      490.04      475.09     15.29 o 
  -2  -1   3       52.52       43.71      2.05 o 
  -1  -1   3      454.30      473.95      9.74 o 
   0  -1   3      126.61      121.31      3.20 o 
   1  -1   3     1208.35     1205.15     18.32 o 
   2  -1   3      528.64      570.71     11.21 o 
   3  -1   3      127.68      111.57      8.20 o 
   4  -1   3      122.97      123.99     10.34 o 
   5  -1   3       20.40       18.21      4.91 o 
   6  -1   3       28.67       30.40      7.08 o 
   7  -1   3       31.01       31.43      7.87 o 
  -7   0   3       48.59       57.64      9.37 o 
  -6   0   3        8.67       36.06      4.75 o 
  -5   0   3       19.16       26.53      4.08 o 
  -4   0   3       51.91       77.54      8.46 o 
  -3   0   3        1.03      345.35     63.31 o 
  -2   0   3     2112.21     2071.22     37.44 o 
  -1   0   3       20.80       19.75      1.40 o 
   0   0   3     1056.67     1019.59    123.50 o 
   1   0   3     2598.20     2532.09     39.37 o 
   2   0   3      456.13      417.73     11.86 o 
   3   0   3      903.37      902.78     44.27 o 
   4   0   3       40.37       45.64      5.46 o 
   5   0   3       90.51       87.81      7.01 o 
   6   0   3       37.72       47.05      8.44 o 
   7   0   3       15.94       14.86      5.86 o 
  -7   1   3       41.21       39.92      8.04 o 
  -6   1   3       29.79       35.57     12.85 o 
  -5   1   3        0.24        6.60      4.19 o 
  -4   1   3       50.26      111.38      9.94 o 
  -3   1   3     1691.99     1664.21     31.97 o 
  -2   1   3     1134.31     1061.02     15.00 o 
  -1   1   3      552.10      518.79     13.87 o 
   0   1   3      462.43      441.18     12.61 o 
   1   1   3      488.86      478.26    115.14 o 
   2   1   3      805.55      835.94     17.10 o 
   3   1   3      511.66      501.50     13.91 o 
   4   1   3      201.64      180.36      8.96 o 
   5   1   3       67.73       61.99      5.97 o 
   6   1   3        1.82        2.58      3.78 o 
   7   1   3       34.60       23.65      6.98 o 
  -7   2   3       73.72       76.23      9.86 o 
  -4   2   3      122.83      151.14      9.39 o 
  -3   2   3      312.43      311.16     39.54 o 
  -2   2   3      211.84      186.42      8.00 o 
  -1   2   3       34.14       45.46      3.67 o 
   0   2   3     3189.99     3011.23     66.12 o 
   1   2   3      296.62      282.46     12.32 o 
   2   2   3      167.58      167.09     12.13 o 
   3   2   3        0.22        0.21      1.30 o 
   4   2   3      261.47      246.71     10.92 o 
   5   2   3        0.00       -0.69      2.31 o 
   6   2   3        0.00        2.01      2.76 o 
  -5   3   3      172.33      293.13     15.84 o 
  -3   3   3      109.50      113.63      7.46 o 
  -2   3   3       85.27      111.81      4.95 o 
  -1   3   3      891.57     1016.41     27.83 o 
   0   3   3      401.96      414.73     15.33 o 
   1   3   3      134.76      134.18     10.33 o 
   2   3   3        0.11        0.07      1.24 o 
   3   3   3      424.69      406.66     13.36 o 
   4   3   3        0.29        0.94      1.91 o 
   5   3   3       54.75       58.36      6.21 o 
   6   3   3       52.01       43.48      8.77 o 
  -5   4   3      244.60      248.13     14.90 o 
  -4   4   3       44.68       81.91      8.37 o 
  -3   4   3       23.19       22.52      2.76 o 
  -2   4   3      191.67      262.03    297.10 o 
  -1   4   3       52.56       56.33      5.64 o 
   0   4   3      589.24      571.48     20.04 o 
   1   4   3       92.98       95.41      8.09 o 
   2   4   3      150.43      145.76      7.35 o 
   3   4   3       45.75       48.26      4.67 o 
   4   4   3      417.68      386.86     23.02 o 
   5   4   3       86.69      101.44      8.22 o 
   6   4   3        8.27       10.57      5.43 o 
  -6   5   3       21.19       11.41      4.49 o 
  -5   5   3      281.30      320.14     18.22 o 
  -4   5   3       24.51       27.46      5.00 o 
  -3   5   3        1.59        5.17      2.50 o 
  -2   5   3       17.15       21.33      4.09 o 
  -1   5   3      183.55      185.66     11.39 o 
   0   5   3     3102.06     3093.01     74.19 o 
   1   5   3       26.78       30.69      5.31 o 
   2   5   3      574.83      587.30     17.27 o 
   3   5   3        7.29        6.96      4.14 o 
   4   5   3      194.53      177.42     10.51 o 
   5   5   3       18.12       24.99      6.81 o 
  -6   6   3       12.33       24.31      6.61 o 
  -5   6   3      136.39      157.79     13.12 o 
  -4   6   3      151.28      153.10     12.27 o 
  -3   6   3      248.05      212.02      9.33 o 
  -2   6   3      134.14      126.11     10.40 o 
  -1   6   3      721.04      727.99     27.25 o 
   0   6   3      109.36      114.94      9.60 o 
   1   6   3       77.23       72.71      8.21 o 
   2   6   3      133.11      140.29     11.84 o 
   3   6   3       18.71       14.75      3.59 o 
   4   6   3       14.81       19.46      4.51 o 
   5   6   3       44.54       36.99      8.81 o 
  -7   7   3        0.06       21.34     30.75 o 
  -6   7   3       26.07       45.36      8.69 o 
  -5   7   3       12.36       12.35      5.05 o 
  -4   7   3       56.64       45.01      7.42 o 
  -3   7   3       99.79      103.43      6.74 o 
  -2   7   3      132.90      123.46     10.99 o 
  -1   7   3       21.31       27.07      5.55 o 
   0   7   3       46.52       37.44      6.63 o 
   1   7   3      208.88      208.52     14.49 o 
   2   7   3       11.82       10.58      3.18 o 
   3   7   3        1.88        2.47      2.85 o 
   4   7   3       26.30       28.26      5.24 o 
   5   7   3       30.70       28.83      8.49 o 
  -6   8   3        2.11        3.54      5.50 o 
  -5   8   3        0.02        1.60      3.19 o 
  -4   8   3      113.23      111.35     12.18 o 
  -3   8   3        0.43        1.41      1.87 o 
  -2   8   3        0.35        0.55      3.65 o 
  -1   8   3       94.04       87.21      9.80 o 
   0   8   3      192.14      190.58     14.15 o 
   1   8   3      114.54      114.78     11.50 o 
   2   8   3      145.90      138.49      9.55 o 
   3   8   3        1.33        2.49      2.86 o 
   4   8   3      102.00       97.04     12.62 o 
  -6   9   3       28.90       28.51      7.43 o 
  -5   9   3        5.09       10.95      5.60 o 
  -4   9   3        8.11       29.69    104.92 o 
  -3   9   3       21.10       20.65      3.59 o 
  -2   9   3       99.33       99.89      7.07 o 
  -1   9   3       61.74       58.07      8.79 o 
   0   9   3      134.61      124.88     12.27 o 
   1   9   3      273.31      231.06     43.37 o 
   2   9   3      159.34      167.38     11.02 o 
   3   9   3        0.40        8.90      5.48 o 
  -6  10   3       24.69       20.40      7.42 o 
  -5  10   3       52.15       55.48     10.66 o 
  -4  10   3       21.13       50.97    115.46 o 
  -3  10   3      155.82      158.49     15.74 o 
  -1  10   3      142.58      121.24     13.26 o 
   0  10   3        3.61        0.39      3.73 o 
   1  10   3       39.66       35.01      5.59 o 
   2  10   3       14.18       13.67      3.93 o 
  -5  11   3        0.61        3.73      3.85 o 
  -4  11   3        1.21       30.72    156.90 o 
  -3  11   3       32.51      213.28    644.86 o 
  -2  11   3        0.11        3.61      4.61 o 
  -1  11   3      110.53      119.70     13.66 o 
   0  11   3        0.78        0.21      4.29 o 
   1  11   3        0.00        0.15      3.07 o 
  -4  12   3       11.81       33.08    124.10 o 
  -3  12   3        6.90      121.71    625.54 o 
  -2  12   3       17.61       18.93      6.79 o 
  -1  12   3        5.77        1.24      4.26 o 
   0  12   3        4.33        2.32      9.51 o 
   2 -13   4        0.40        2.54      4.30 o 
  -1 -12   4        6.97        7.04      4.45 o 
   0 -12   4        5.10       10.16      5.22 o 
   1 -12   4       15.07       11.52      5.15 o 
   2 -12   4        0.92       26.83      7.68 o 
   3 -12   4       14.80       12.68      5.80 o 
   4 -12   4        0.01       89.85    598.41 o 
  -2 -11   4       53.86       66.68     12.34 o 
  -1 -11   4        1.51        6.43      3.15 o 
   0 -11   4      178.06      268.74     20.23 o 
   1 -11   4       44.20       44.51      8.74 o 
   2 -11   4        0.03        1.54      3.53 o 
   3 -11   4       24.73       22.98      7.27 o 
   4 -11   4        2.76      138.64    558.71 o 
   5 -11   4       11.42       21.93     56.95 o 
  -3 -10   4       13.94       22.44      7.52 o 
  -2 -10   4        1.92        4.50      4.84 o 
  -1 -10   4       58.39       57.07     11.11 o 
   0 -10   4      204.24      287.45     12.95 o 
   1 -10   4       63.94       69.42      9.95 o 
   3 -10   4       62.03       67.48     10.39 o 
   4 -10   4        5.19      144.91    703.62 o 
   5 -10   4        0.41       13.48     52.00 o 
   6 -10   4        0.16       -3.48      4.72 o 
  -4  -9   4       52.27       46.69     10.95 o 
  -3  -9   4       11.89       16.73      6.30 o 
  -2  -9   4      244.07      237.33     19.96 o 
  -1  -9   4        0.40        2.55      2.82 o 
   0  -9   4        8.15       11.51      4.03 o 
   1  -9   4        8.91       12.13      4.55 o 
   2  -9   4       62.67       83.60     10.40 o 
   3  -9   4       39.46       36.79      7.46 o 
   4  -9   4        3.46      114.36    470.11 o 
   5  -9   4        0.30        3.19      4.43 o 
   6  -9   4        0.21        1.65      3.76 o 
  -4  -8   4        0.17        3.11      4.37 o 
  -3  -8   4        0.65       -4.75      4.78 o 
  -2  -8   4      206.70      216.73     11.14 o 
  -1  -8   4       85.05       82.90      6.43 o 
   0  -8   4       21.93       36.78      5.41 o 
   1  -8   4        5.93        1.66      2.89 o 
   2  -8   4        0.26       16.34      6.06 o 
   3  -8   4        0.11        9.74      5.04 o 
   4  -8   4       18.50       76.03    222.18 o 
   5  -8   4        9.24        7.15      4.93 o 
   6  -8   4       48.48       35.03      8.48 o 
   7  -8   4       53.39       48.12     10.32 o 
  -5  -7   4        5.80        4.06      5.97 o 
  -4  -7   4       63.09       62.05     10.93 o 
  -3  -7   4        2.97       16.90      4.26 o 
  -2  -7   4      163.51      167.86      9.07 o 
  -1  -7   4        1.31        3.10      2.28 o 
   0  -7   4      164.95      216.72     11.87 o 
   1  -7   4        7.91        6.45      1.08 o 
   2  -7   4       76.12       88.54      9.11 o 
   3  -7   4      542.15      540.82     24.83 o 
   4  -7   4        1.79        9.64     65.84 o 
   5  -7   4        6.73        1.57      4.00 o 
   6  -7   4        0.11        1.47      4.30 o 
   7  -7   4        3.08        7.16      5.42 o 
  -5  -6   4       14.51       21.19      7.40 o 
  -4  -6   4        0.11       27.13      5.14 o 
  -3  -6   4      198.89      216.24     10.86 o 
  -2  -6   4      493.77      493.36     15.30 o 
  -1  -6   4       35.95       33.41      4.53 o 
   0  -6   4      147.33      160.97      9.29 o 
   1  -6   4        1.97        1.40      1.96 o 
   2  -6   4      538.87      507.43     21.75 o 
   3  -6   4      184.21      175.77     12.78 o 
   4  -6   4        8.80       21.84     47.47 o 
   5  -6   4       87.28       79.47     10.24 o 
   6  -6   4       48.82       54.09      9.93 o 
   7  -6   4       10.73        6.77      4.92 o 
  -6  -5   4       17.49       22.76      8.47 o 
  -5  -5   4       82.68       86.88      7.80 o 
  -4  -5   4       20.85       23.61      4.11 o 
  -3  -5   4      825.74      808.86     21.58 o 
  -2  -5   4      321.56      309.72     11.00 o 
  -1  -5   4       97.71       89.88      6.28 o 
   0  -5   4      364.24      424.87     14.55 o 
   1  -5   4       81.86       85.11      7.01 o 
   2  -5   4        0.36        0.88      2.21 o 
   3  -5   4       13.98       96.10    315.28 o 
   4  -5   4      260.61      272.70     16.73 o 
   5  -5   4        6.23        6.58      4.29 o 
   6  -5   4        0.05        1.65     10.73 o 
  -6  -4   4       16.33       21.04      7.21 o 
  -5  -4   4      105.01      126.36      9.29 o 
  -4  -4   4        0.72        2.44      2.12 o 
  -3  -4   4       15.00      104.91     24.90 o 
  -2  -4   4       23.53       26.13      2.87 o 
  -1  -4   4       62.04       62.78      3.96 o 
   0  -4   4       90.27       85.49      4.88 o 
   1  -4   4     1924.55     2156.25     79.29 o 
   2  -4   4        0.38        3.32      2.14 o 
   3  -4   4      289.42      272.13     30.79 o 
   4  -4   4       11.76       12.31      4.10 o 
   5  -4   4       50.45       45.09      7.73 o 
   6  -4   4        1.79       17.14     19.45 o 
   7  -4   4       67.55       80.11     12.20 o 
  -6  -3   4       62.75       62.27      6.92 o 
  -5  -3   4       86.55       73.23      6.49 o 
  -4  -3   4       64.19      126.01     14.25 o 
  -3  -3   4      741.41      694.69     13.94 o 
  -2  -3   4       78.81       90.04      3.98 o 
  -1  -3   4      136.90      167.01      4.76 o 
   0  -3   4       14.34       24.28      1.31 o 
   1  -3   4       16.89       13.55      0.99 o 
   2  -3   4       90.17       78.79      3.90 o 
   3  -3   4       77.89       83.41      7.55 o 
   4  -3   4      187.93      203.87     13.69 o 
   5  -3   4       92.05       87.24      9.87 o 
   6  -3   4       30.24       36.47      7.70 o 
   7  -3   4        8.89        5.56      4.62 o 
  -7  -2   4       11.87        6.75      3.58 o 
  -6  -2   4       14.79       19.83      4.26 o 
  -5  -2   4      145.70      129.97      6.45 o 
  -4  -2   4       32.01       52.07      4.39 o 
  -3  -2   4       30.92       51.50      5.02 o 
  -2  -2   4       57.43       57.92      2.53 o 
  -1  -2   4     1692.06     1689.87     22.54 o 
   0  -2   4     1134.03     1136.10     50.63 o 
   1  -2   4      519.34      492.74     10.39 o 
   2  -2   4        0.88        8.04      3.86 o 
   3  -2   4       39.93       41.07     17.52 o 
   4  -2   4      517.34      544.11     23.11 o 
   5  -2   4      155.57      180.66     14.56 o 
   6  -2   4       94.76       92.32     11.89 o 
   7  -2   4        1.15        2.63      3.92 o 
  -7  -1   4        0.82        0.37      3.28 o 
  -6  -1   4       14.69       19.45      3.19 o 
  -5  -1   4      565.32      524.99     13.78 o 
  -4  -1   4       21.91       25.58      2.70 o 
  -2  -1   4       54.34       64.59      2.32 o 
  -1  -1   4     1222.51     1221.30     37.69 o 
   0  -1   4     1598.78     1590.23     45.25 o 
   1  -1   4     3143.85     3379.08     23.22 o 
   2  -1   4     3245.41     3642.54     88.91 o 
   3  -1   4       18.85       17.82      1.70 o 
   4  -1   4       70.07       66.41      7.83 o 
   5  -1   4        0.32       12.90     36.01 o 
   6  -1   4       84.12       78.79     10.73 o 
   7  -1   4        1.01        0.96      3.84 o 
  -7   0   4       12.33       13.18      5.03 o 
  -6   0   4       71.82       83.00      5.93 o 
  -5   0   4      114.63      104.94      7.31 o 
  -4   0   4       47.40       43.03      6.51 o 
  -3   0   4        3.01        2.31      1.26 o 
  -2   0   4     1286.79     1345.44     35.07 o 
  -1   0   4      383.33      392.10     13.82 o 
   0   0   4     1059.53     1033.42      9.16 o 
   1   0   4      980.10      942.41     17.46 o 
   2   0   4      656.71      689.88     11.84 o 
   3   0   4        0.98        4.29      4.84 o 
   4   0   4       45.40       44.46      4.44 o 
   5   0   4      351.67      353.41     21.10 o 
   6   0   4        0.11       -0.34      3.91 o 
   7   0   4       23.46       21.63      6.80 o 
  -7   1   4        5.33        5.74      4.35 o 
  -6   1   4       68.41       57.04     28.88 o 
  -5   1   4      125.16      131.81     12.12 o 
  -4   1   4      130.97      113.48      9.87 o 
  -3   1   4      380.54      517.60     30.69 o 
  -2   1   4      470.65      442.20      9.92 o 
  -1   1   4      461.24      395.73     11.79 o 
   0   1   4      457.13      413.83     12.83 o 
   1   1   4      524.49      599.09     11.51 o 
   2   1   4      152.24      153.17      5.79 o 
   3   1   4       80.21       94.33      5.45 o 
   4   1   4      248.68      238.90     11.38 o 
   5   1   4       29.72       30.84      4.42 o 
   6   1   4       18.83       13.91      5.27 o 
   7   1   4       31.56       29.90      7.71 o 
  -7   2   4       16.93       20.00      5.55 o 
  -5   2   4       86.02      122.56      9.33 o 
  -4   2   4        5.68        8.01      5.22 o 
  -3   2   4      189.41      187.05      5.76 o 
  -2   2   4       14.36       12.15      2.10 o 
  -1   2   4      435.24      932.00   1062.55 o 
   0   2   4       28.53       22.18      3.30 o 
   1   2   4      727.02      699.02     21.98 o 
   2   2   4     1878.77     1899.21     69.34 o 
   3   2   4       10.84       13.49      2.55 o 
   4   2   4      177.23      169.47      8.94 o 
   5   2   4       36.27       37.42      4.84 o 
   6   2   4      177.74      161.95     15.93 o 
  -5   3   4      161.66      183.80     11.91 o 
  -4   3   4      554.03      532.22     11.64 o 
  -3   3   4      709.93      703.24     16.55 o 
  -2   3   4      375.86      382.01     15.22 o 
  -1   3   4       58.03       58.30      5.31 o 
   0   3   4      144.70      159.64      9.35 o 
   1   3   4     1273.17     1113.59     74.81 o 
   2   3   4     1261.07     1283.85     26.59 o 
   3   3   4      118.19      118.61      6.93 o 
   4   3   4       10.58        9.03      2.83 o 
   5   3   4       11.18       11.30      3.32 o 
   6   3   4        1.91       -0.24      4.02 o 
  -5   4   4       49.68       66.06      7.67 o 
  -4   4   4      121.13      122.63      9.36 o 
  -3   4   4      208.30      190.78      7.97 o 
  -2   4   4       60.23       74.41     90.82 o 
  -1   4   4      398.79      390.36     16.47 o 
   0   4   4       14.78       19.54      4.00 o 
   1   4   4        4.08        4.39      3.19 o 
   2   4   4       30.54       34.87      4.60 o 
   3   4   4       87.62       88.58      6.30 o 
   4   4   4        3.21        4.91      3.23 o 
   5   4   4        0.12        5.55      4.70 o 
   6   4   4       10.75       12.73      5.48 o 
  -6   5   4       20.42       19.46      5.35 o 
  -5   5   4        0.19       18.92      4.99 o 
  -4   5   4        0.06       -0.34      2.57 o 
  -3   5   4        4.16        3.18      1.73 o 
  -2   5   4       98.46      106.48      8.89 o 
  -1   5   4       92.92      107.06      8.79 o 
   0   5   4      206.16      180.10     29.29 o 
   1   5   4       87.04       66.06     40.32 o 
   2   5   4      380.13      374.83     13.42 o 
   3   5   4        1.20        2.76      2.08 o 
   4   5   4        1.10        6.52      3.50 o 
   5   5   4        9.14        9.81      5.70 o 
  -6   6   4       23.39       23.17      5.83 o 
  -5   6   4        4.11        5.30      4.43 o 
  -4   6   4      167.25      157.44     12.65 o 
  -3   6   4       41.24       52.53      9.16 o 
  -2   6   4       30.59       30.21      5.66 o 
  -1   6   4      318.02      335.87     17.47 o 
   0   6   4       80.61       79.91      8.25 o 
   1   6   4      148.36      141.42     11.68 o 
   2   6   4       80.66       84.25      6.65 o 
   3   6   4      136.70      128.64      8.83 o 
   4   6   4      139.50      138.55     10.34 o 
   5   6   4        1.03        2.69      5.27 o 
  -6   7   4       23.20       28.37      7.52 o 
  -5   7   4        5.24        6.64      4.09 o 
  -4   7   4        7.07        5.19      4.04 o 
  -3   7   4       66.58       74.33      5.89 o 
  -2   7   4       99.58       86.24      9.52 o 
  -1   7   4      473.73      496.60     23.16 o 
   0   7   4      307.66      293.27     17.21 o 
   1   7   4      302.57      290.68     17.71 o 
   2   7   4        0.80       -1.32      2.44 o 
   3   7   4      120.48      115.16      9.33 o 
   4   7   4       48.94       41.60      8.91 o 
  -6   8   4       33.54       34.01      8.02 o 
  -5   8   4       15.81       20.95      6.30 o 
  -4   8   4        2.27       15.54     50.80 o 
  -3   8   4       51.47       48.14      5.37 o 
  -2   8   4      292.67      263.69     17.64 o 
  -1   8   4      170.71      166.90     13.76 o 
   0   8   4        7.46        9.06      4.70 o 
   1   8   4        4.69        9.08      3.52 o 
   2   8   4        0.15        4.06      2.95 o 
   3   8   4        2.30       -0.26      2.69 o 
   4   8   4        0.07        3.15      5.65 o 
  -6   9   4       30.91       43.66      8.73 o 
  -5   9   4        2.07        2.40      3.79 o 
  -4   9   4       44.17       41.58      8.36 o 
  -3   9   4        3.29        4.06      2.43 o 
  -2   9   4       20.94       25.67      6.46 o 
  -1   9   4        6.45        4.04      4.07 o 
   0   9   4       10.22        7.52      4.91 o 
   1   9   4       10.83       11.81      3.82 o 
   2   9   4        1.82        7.10      3.26 o 
   3   9   4       21.03       17.85      6.58 o 
  -6  10   4        0.44        0.75      4.15 o 
  -5  10   4       26.36       29.81      8.31 o 
  -4  10   4        3.55       20.60     88.17 o 
  -3  10   4       23.36      175.80    472.63 o 
  -2  10   4       97.41       97.66     11.90 o 
  -1  10   4      124.01      126.49     13.79 o 
   0  10   4       17.19       11.96      5.03 o 
   1  10   4       76.03       62.62      7.10 o 
   2  10   4        2.38        4.94      4.79 o 
  -5  11   4        4.39       -1.10      3.87 o 
  -4  11   4       22.64       36.15     81.54 o 
  -3  11   4        5.55      136.55    567.04 o 
  -2  11   4       26.58       17.32      6.33 o 
  -1  11   4       76.26       74.57     11.06 o 
   0  11   4       62.42       55.07      9.81 o 
   1  11   4       69.68       57.87      7.20 o 
  -3  12   4        2.13      108.16    565.50 o 
  -2  12   4       93.37       99.82     14.42 o 
  -1  12   4       43.12       31.49      8.38 o 
   0  12   4        1.75        0.93      3.60 o 
   1 -13   5       13.81       21.75      7.37 o 
   2 -13   5       23.70       24.33      7.79 o 
  -1 -12   5        0.56       -1.14      2.53 o 
   0 -12   5       63.19       69.67      9.45 o 
   1 -12   5        1.42        9.01      5.44 o 
   2 -12   5       66.08      102.42     13.65 o 
   3 -12   5        3.61       13.94      5.66 o 
   4 -12   5       10.25      177.64    647.85 o 
  -2 -11   5       17.00       19.71      7.42 o 
  -1 -11   5       97.60      112.52      9.61 o 
   0 -11   5        0.07        1.40      3.71 o 
   1 -11   5       14.88       11.24      5.44 o 
   2 -11   5        9.92        8.21      5.33 o 
   3 -11   5        1.62       -3.41      4.47 o 
   4 -11   5        0.93      126.52    643.86 o 
   5 -11   5        1.66       12.36     44.45 o 
  -3 -10   5        0.90        0.26      4.02 o 
  -2 -10   5        5.33        3.28      4.79 o 
  -1 -10   5       10.39       12.23      3.48 o 
   0 -10   5       11.06       17.84      3.58 o 
   1 -10   5        0.19        0.49      3.25 o 
   2 -10   5      209.08      193.15     16.75 o 
   3 -10   5        1.18        3.68      4.28 o 
   4 -10   5       15.57      159.65    493.46 o 
   5 -10   5       41.94       45.91     54.56 o 
   6 -10   5        0.96       -0.17      4.34 o 
  -4  -9   5       23.21       32.47      9.56 o 
  -3  -9   5       45.12       50.44     10.48 o 
  -2  -9   5      223.79      220.57     19.34 o 
  -1  -9   5      488.27      514.00     44.30 o 
   0  -9   5      185.91      264.12     11.62 o 
   1  -9   5       41.13       36.12      6.89 o 
   2  -9   5        8.62        9.40      4.22 o 
   3  -9   5        0.42       -3.87      3.87 o 
   4  -9   5       84.49      150.85    321.41 o 
   5  -9   5        5.56       -0.10      3.47 o 
   6  -9   5        0.80        5.20      5.52 o 
  -4  -8   5        0.25       -2.31      4.75 o 
  -3  -8   5       64.48       53.99     10.03 o 
  -2  -8   5        0.08        2.46      2.60 o 
  -1  -8   5      458.94      495.13     16.17 o 
   0  -8   5      354.86      431.45     16.44 o 
   1  -8   5        5.01        3.67      3.42 o 
   2  -8   5      155.12      160.51     13.43 o 
   3  -8   5      178.58      173.54     14.42 o 
   4  -8   5        1.71       70.89    268.15 o 
   5  -8   5        0.54       -1.09      3.97 o 
   6  -8   5       60.74       57.12     10.89 o 
   7  -8   5       29.85       32.71      9.69 o 
  -5  -7   5      125.76      121.67     16.35 o 
  -4  -7   5        9.48       16.43      6.79 o 
  -3  -7   5      199.20      188.44     10.36 o 
  -2  -7   5       17.05       17.50      3.37 o 
  -1  -7   5      114.37      103.93      7.85 o 
   0  -7   5        3.31        5.30      2.50 o 
   1  -7   5        0.19        0.30      2.41 o 
   2  -7   5        8.49       11.29      4.14 o 
   3  -7   5      136.71      123.87     11.41 o 
   4  -7   5        7.21       25.35     90.23 o 
   5  -7   5        5.00        6.01      4.43 o 
   6  -7   5        4.29       -1.77      3.86 o 
   7  -7   5        8.38        9.90      5.58 o 
  -5  -6   5       17.12       20.53      7.20 o 
  -4  -6   5        0.02        0.57      2.47 o 
  -3  -6   5      128.43      184.08      9.85 o 
  -2  -6   5       42.59       43.58      4.39 o 
  -1  -6   5      438.79      436.03     16.25 o 
   0  -6   5       46.63       53.36      5.04 o 
   1  -6   5       19.77       17.30      3.95 o 
   2  -6   5        8.84        4.23      2.85 o 
   3  -6   5       21.07       27.86      5.72 o 
   4  -6   5      123.64      117.77     17.62 o 
   5  -6   5       94.04       81.00     10.46 o 
   6  -6   5       84.19       77.26     11.71 o 
   7  -6   5        1.10        3.30     23.54 o 
  -6  -5   5        0.03        5.42      5.89 o 
  -5  -5   5       73.81       76.68     11.60 o 
  -4  -5   5       82.86       81.65      6.81 o 
  -3  -5   5      124.18      273.21     81.53 o 
  -2  -5   5      112.00      121.43      6.50 o 
  -1  -5   5      622.60      614.81     41.77 o 
   0  -5   5        2.91        3.33      0.56 o 
   1  -5   5       92.07       86.31      5.21 o 
   2  -5   5      459.97      468.71     19.55 o 
   3  -5   5        2.28      136.90    500.49 o 
   4  -5   5        0.03        0.14      2.92 o 
   5  -5   5        0.24       -0.50      3.92 o 
   6  -5   5        7.13        5.00      4.32 o 
   7  -5   5       24.98       37.43      9.42 o 
  -6  -4   5       29.58       26.26      7.82 o 
  -5  -4   5        9.24       13.38      3.62 o 
  -4  -4   5      157.92      149.80      8.64 o 
  -3  -4   5      192.07      181.20      8.43 o 
  -2  -4   5      134.71      135.04      6.20 o 
  -1  -4   5       65.67       66.42      5.19 o 
   0  -4   5      153.35      195.71      5.83 o 
   1  -4   5     2267.48     2357.21    127.57 o 
   2  -4   5     1027.06      971.70     20.42 o 
   3  -4   5        1.82        1.86      7.58 o 
   4  -4   5      101.99       99.62     10.11 o 
   5  -4   5      191.43      199.61     15.67 o 
   7  -4   5        4.55        9.00      5.84 o 
  -6  -3   5       33.92       35.30      6.96 o 
  -5  -3   5        0.11        0.27      2.01 o 
  -4  -3   5      279.86      256.33      8.55 o 
  -3  -3   5     1264.17     1213.84     24.82 o 
  -2  -3   5        0.35        1.70      0.90 o 
  -1  -3   5       96.37      100.31      2.78 o 
   0  -3   5       99.39      112.61      4.32 o 
   1  -3   5      317.26      326.76     19.01 o 
   2  -3   5       59.68       69.87      3.85 o 
   3  -3   5       38.34       35.82      4.10 o 
   4  -3   5       26.31       27.65      5.75 o 
   5  -3   5        7.67        7.32      3.96 o 
   6  -3   5        0.44        1.53      3.17 o 
   7  -3   5       16.52       20.59      6.40 o 
  -7  -2   5        1.27        8.05      6.38 o 
  -6  -2   5        8.46       19.07      4.25 o 
  -5  -2   5        1.55        7.69      2.93 o 
  -4  -2   5       29.65       31.48      2.98 o 
  -3  -2   5        0.17        2.40      1.97 o 
  -2  -2   5        3.80        4.90      0.87 o 
  -1  -2   5      749.95      822.17     14.09 o 
   0  -2   5      585.58      613.84     10.34 o 
   1  -2   5       40.28       31.07      2.34 o 
   2  -2   5     2082.97     2135.50     29.91 o 
   3  -2   5       62.70       55.61      5.93 o 
   4  -2   5      198.10      184.52     13.12 o 
   5  -2   5       19.07       26.33      6.02 o 
   6  -2   5      161.16      140.02     71.51 o 
   7  -2   5        1.28        1.25      4.63 o 
  -7  -1   5       73.07       76.30      8.11 o 
  -6  -1   5       35.63       34.94      3.95 o 
  -5  -1   5       26.43       37.38      4.40 o 
  -4  -1   5      333.53      312.53     10.95 o 
  -3  -1   5      191.43      185.46      7.87 o 
  -2  -1   5      453.07      483.25     10.58 o 
  -1  -1   5       85.74       90.77      3.05 o 
   0  -1   5      262.20      252.37      4.86 o 
   1  -1   5     2311.75     2344.19     82.28 o 
   2  -1   5      364.24      360.81      8.21 o 
   3  -1   5      434.39      432.29     10.68 o 
   4  -1   5       27.02       27.81      5.46 o 
   5  -1   5        0.85        5.83      9.69 o 
   6  -1   5        0.77        2.31      3.44 o 
   7  -1   5        0.33        0.80      3.46 o 
  -7   0   5        8.80       10.00      4.84 o 
  -6   0   5       58.40       52.81      4.80 o 
  -5   0   5       74.08       63.93     26.44 o 
  -4   0   5      123.91      108.17      9.85 o 
  -3   0   5      141.89      143.63      5.93 o 
  -2   0   5      539.57      521.43     16.01 o 
  -1   0   5     1634.76     1466.54     44.10 o 
   0   0   5      623.09      617.62      6.23 o 
   1   0   5     2738.55     2650.60     91.70 o 
   2   0   5      165.69      175.98      5.85 o 
   3   0   5     1233.16     1190.97     40.61 o 
   4   0   5       82.60       88.16      6.87 o 
   5   0   5       15.54       11.44      4.68 o 
   6   0   5        1.28        0.74      3.23 o 
   7   0   5       19.78       26.36      7.59 o 
  -7   1   5       10.61       23.29      4.38 o 
  -5   1   5        5.36       16.56      5.20 o 
  -4   1   5        5.06        6.85      1.18 o 
  -3   1   5        6.70       13.25      2.04 o 
  -2   1   5     1351.86     1220.21     17.14 o 
  -1   1   5     2595.22     2542.87     55.36 o 
   0   1   5      741.71      729.80     20.00 o 
   1   1   5       63.06       72.64      2.87 o 
   2   1   5      126.41      105.25      5.28 o 
   3   1   5        2.25        4.23      1.69 o 
   4   1   5       40.77       43.60      4.80 o 
   5   1   5        8.60        7.31      2.75 o 
   6   1   5        6.49        2.30      4.00 o 
  -7   2   5       56.96       49.93     10.15 o 
  -5   2   5        0.01        6.73      2.76 o 
  -4   2   5       73.85       68.25      3.32 o 
  -3   2   5       58.30       58.05      2.93 o 
  -1   2   5      597.72      621.66    295.48 o 
   0   2   5      243.02      250.62     10.93 o 
   1   2   5      131.01      136.40      5.01 o 
   2   2   5       71.87       77.78      4.38 o 
   3   2   5      534.79      533.36     14.96 o 
   4   2   5      155.40      164.10      8.94 o 
   5   2   5        0.04        0.52      3.28 o 
   6   2   5        0.72        0.92      4.01 o 
  -5   3   5       13.28       25.96      4.84 o 
  -4   3   5      289.18      288.82      8.31 o 
  -3   3   5       91.36       99.10      5.41 o 
  -2   3   5      321.76      285.05    142.90 o 
  -1   3   5      391.12      357.99     14.61 o 
   0   3   5      293.72      327.37     13.97 o 
   1   3   5      201.09      243.26    117.22 o 
   2   3   5      352.65      338.22     14.93 o 
   3   3   5      102.05      101.45      6.41 o 
   4   3   5       96.85       94.47      7.02 o 
   5   3   5        4.58        2.69      3.91 o 
   6   3   5        1.57        5.97      5.17 o 
  -5   4   5        5.45       13.25      3.72 o 
  -4   4   5        2.09        3.12      3.13 o 
  -3   4   5       21.33       20.40      3.05 o 
  -2   4   5      165.40      148.71     39.52 o 
  -1   4   5     1071.21     1095.07     32.69 o 
   0   4   5      198.08      207.18     11.68 o 
   1   4   5     1258.60     1257.84     37.92 o 
   2   4   5        5.90        7.42      4.83 o 
   3   4   5      217.82      214.67      9.93 o 
   4   4   5        5.02        4.70      2.50 o 
   5   4   5      111.78      107.15     12.79 o 
   6   4   5       35.68       48.16      9.50 o 
  -6   5   5        6.60       11.73     24.31 o 
  -5   5   5        2.92        7.33      3.94 o 
  -4   5   5      229.02      233.23     14.17 o 
  -3   5   5      266.21      252.90     10.01 o 
  -2   5   5      230.15      241.23     14.01 o 
  -1   5   5       17.97       23.38      4.65 o 
   0   5   5      517.94      515.89     21.39 o 
   1   5   5      944.94      954.94     32.59 o 
   2   5   5        6.19        4.67      2.16 o 
   3   5   5        5.95        4.65      3.88 o 
   4   5   5       28.00       32.30      4.73 o 
   5   5   5        2.06        9.92      5.65 o 
  -6   6   5        2.05        8.62      3.81 o 
  -5   6   5       82.71       76.62     47.26 o 
  -4   6   5      111.09      106.64      7.39 o 
  -3   6   5       98.53       89.11      6.93 o 
  -2   6   5       73.43       60.73      7.75 o 
  -1   6   5        8.41        9.84      3.87 o 
   0   6   5      506.26      536.44     23.37 o 
   1   6   5      111.14      101.95     10.23 o 
   2   6   5        4.87        4.39      2.40 o 
   3   6   5       27.27       24.77      4.30 o 
   4   6   5        0.84        4.78      5.08 o 
   5   6   5        0.08       -5.85      5.85 o 
  -6   7   5        0.44        4.59      3.63 o 
  -5   7   5        2.97        1.03      2.90 o 
  -4   7   5       60.92       47.81      5.34 o 
  -3   7   5      143.76      129.89      8.02 o 
  -2   7   5        0.71        2.45      3.51 o 
  -1   7   5        0.01       -1.50      3.36 o 
   0   7   5      276.98      260.21     16.36 o 
   1   7   5      101.65      103.30     11.17 o 
   2   7   5        3.45        4.11      2.55 o 
   3   7   5       25.27       23.80      4.42 o 
   4   7   5        3.86        3.29      5.29 o 
  -6   8   5        9.79       14.57      5.65 o 
  -5   8   5       36.51       52.72      9.29 o 
  -4   8   5       69.48       65.09      8.24 o 
  -3   8   5       15.03       17.09      3.33 o 
  -2   8   5       85.70       82.12     10.22 o 
  -1   8   5        6.83        4.86      3.66 o 
   0   8   5      279.27      285.73     18.16 o 
   1   8   5      265.55      260.53     13.08 o 
   2   8   5      176.77      178.27     18.21 o 
   3   8   5       30.75       37.10      8.25 o 
   4   8   5        0.63        5.98      4.75 o 
  -6   9   5        0.14        3.92      4.75 o 
  -5   9   5        3.38        8.22      4.92 o 
  -4   9   5       72.74       76.15      7.59 o 
  -3   9   5       26.69       21.49      3.95 o 
  -2   9   5       71.74       56.24      9.22 o 
  -1   9   5       40.84       41.24      7.93 o 
   0   9   5       88.81       85.43     10.64 o 
   1   9   5        2.12        4.35      3.06 o 
   2   9   5       31.07       34.64      7.78 o 
   3   9   5       40.91       44.06      9.09 o 
  -6  10   5        9.46        4.31      4.14 o 
  -5  10   5        1.40       -0.96      3.26 o 
  -4  10   5        4.99        3.78      4.85 o 
  -3  10   5       39.70      164.58    458.28 o 
  -2  10   5       88.96       80.91     11.30 o 
  -1  10   5        0.32        6.09      5.10 o 
   0  10   5        4.58        3.33      4.04 o 
   1  10   5       11.08        6.86      3.33 o 
   2  10   5        0.06        3.77      4.71 o 
  -5  11   5       16.41       11.15      5.30 o 
  -4  11   5        1.79        3.76      4.66 o 
  -3  11   5        4.34       81.97    364.80 o 
  -1  11   5       17.28       25.10      7.36 o 
   0  11   5        8.64        6.84      5.26 o 
   1  11   5        1.25        0.19      4.06 o 
  -3  12   5        7.10       80.31    342.62 o 
  -2  12   5       15.87       16.42      6.78 o 
  -1  12   5       10.09        8.61      5.20 o 
   1 -13   6        1.91        8.96      5.44 o 
   2 -13   6        0.38        0.84      3.84 o 
  -1 -12   6       39.72       40.39      9.72 o 
   0 -12   6       25.80       21.24      5.13 o 
   1 -12   6        9.58        8.76      4.95 o 
   2 -12   6      116.85      114.69     14.64 o 
   3 -12   6       25.26       23.84      7.52 o 
   4 -12   6       27.41      168.01    614.61 o 
  -2 -11   6       16.49       10.30      5.99 o 
  -1 -11   6      131.19      138.08     15.57 o 
   0 -11   6       17.93       22.79      6.29 o 
   1 -11   6       72.68       91.05     12.23 o 
   2 -11   6        4.26        4.67      4.57 o 
   3 -11   6       44.82       43.30      8.66 o 
   4 -11   6       46.46      208.19    673.03 o 
   5 -11   6       22.05       26.99     11.65 o 
  -3 -10   6      123.78      118.70     16.03 o 
  -2 -10   6       26.96       27.82      8.05 o 
  -1 -10   6        2.90        1.24      2.60 o 
   0 -10   6       20.27       30.59      6.67 o 
   1 -10   6      219.33      221.11     17.76 o 
   2 -10   6        8.29       13.82      6.12 o 
   3 -10   6       37.68       54.48     10.06 o 
   4 -10   6        0.13      132.85    597.11 o 
   5 -10   6       41.07       46.60     19.59 o 
   6 -10   6        4.14        9.84      5.31 o 
  -4  -9   6      101.21       90.15     14.65 o 
  -3  -9   6        1.19       12.50      6.29 o 
  -2  -9   6        2.94       -0.07      3.88 o 
  -1  -9   6        1.95        3.83      2.75 o 
   0  -9   6       50.23       57.77      5.26 o 
   1  -9   6       64.95       67.48      9.11 o 
   2  -9   6       11.18        6.90      3.90 o 
   3  -9   6        8.41       16.81      6.02 o 
   4  -9   6        1.40       99.71    467.97 o 
   5  -9   6        7.63       13.85      5.85 o 
   6  -9   6        0.33       -0.66      4.13 o 
  -4  -8   6       11.08       13.63      6.43 o 
  -3  -8   6       33.26       50.43     10.22 o 
  -2  -8   6        1.84        1.65      3.39 o 
  -1  -8   6        0.34       -0.19      3.81 o 
   0  -8   6       34.95       32.86      3.82 o 
   1  -8   6      337.82      358.64     19.81 o 
   2  -8   6      139.77      131.99     12.23 o 
   3  -8   6        0.58        0.72      3.23 o 
   4  -8   6      212.15      222.61    231.06 o 
   5  -8   6       16.44       19.35      6.79 o 
   6  -8   6       91.34       73.03     78.95 o 
   7  -8   6       21.89        7.32     26.39 o 
  -5  -7   6       15.82       20.81      8.16 o 
  -4  -7   6      142.04      121.09     15.14 o 
  -3  -7   6      258.95      309.93     22.24 o 
  -2  -7   6      362.42      367.36     13.17 o 
  -1  -7   6       24.59       34.51      3.73 o 
   0  -7   6        9.71       17.16      2.57 o 
   1  -7   6       72.68       67.04      7.82 o 
   2  -7   6       34.12       36.39      6.14 o 
   3  -7   6      167.66      180.55     14.14 o 
   4  -7   6       56.99       73.32     81.02 o 
   5  -7   6        4.25        3.00      3.86 o 
   6  -7   6        3.56        4.68      4.79 o 
   7  -7   6        1.09        1.25      5.02 o 
  -5  -6   6        1.59        1.65      3.62 o 
  -4  -6   6      154.67      163.16     16.36 o 
  -3  -6   6        0.14       18.59     14.81 o 
  -2  -6   6      342.21      349.15     12.05 o 
  -1  -6   6     1192.64     1239.14     80.35 o 
   0  -6   6       14.58       14.62      2.13 o 
   1  -6   6      309.53      268.85    127.91 o 
   2  -6   6      107.75      104.89      9.35 o 
   3  -6   6      591.42      572.93     24.87 o 
   4  -6   6        0.11        3.39     16.33 o 
   5  -6   6      153.62      149.77     14.48 o 
   6  -6   6      121.02      137.26     15.27 o 
  -6  -5   6      160.18      178.32     19.59 o 
  -5  -5   6       11.87       39.51      9.23 o 
  -4  -5   6       50.02       56.67      6.07 o 
  -3  -5   6       85.35       87.66      6.20 o 
  -2  -5   6      189.09      192.36     11.67 o 
  -1  -5   6      114.67      106.67      4.58 o 
   0  -5   6       94.69      106.97      4.87 o 
   1  -5   6        0.03        0.92      1.34 o 
   2  -5   6        7.02        6.98      1.95 o 
   3  -5   6      146.65      124.21     67.39 o 
   4  -5   6        0.19        0.88      3.16 o 
   5  -5   6        7.48       10.32      4.76 o 
   6  -5   6        5.11        5.45      4.97 o 
   7  -5   6       10.04        9.72      5.83 o 
  -6  -4   6        4.64       -0.78      4.34 o 
  -5  -4   6        4.46       13.70      4.23 o 
  -4  -4   6       35.60       41.02      9.74 o 
  -3  -4   6       36.83       44.05      4.32 o 
  -2  -4   6      424.54      414.81      9.95 o 
  -1  -4   6      238.08      233.40     10.80 o 
   0  -4   6      157.86      163.00      8.60 o 
   1  -4   6      181.51      192.56     13.52 o 
   2  -4   6      105.30      106.37      5.48 o 
   3  -4   6      556.04      571.77     20.49 o 
   4  -4   6      728.92      767.19     30.90 o 
   5  -4   6      339.47      329.02     20.71 o 
   6  -4   6        1.89        3.88      3.79 o 
   7  -4   6        9.33       16.94      6.93 o 
  -6  -3   6      194.06      188.68     18.38 o 
  -5  -3   6       79.67       75.27      5.09 o 
  -4  -3   6      183.05      169.24      6.88 o 
  -3  -3   6      367.91      351.56      9.51 o 
  -2  -3   6     1446.40     1422.63     21.95 o 
  -1  -3   6      187.66      190.02      6.63 o 
   0  -3   6      181.66      189.70      5.38 o 
   1  -3   6      201.94      187.12      6.52 o 
   2  -3   6      379.16      390.16     23.08 o 
   3  -3   6       26.04       23.09      2.31 o 
   4  -3   6       12.81        9.63      4.30 o 
   5  -3   6        0.07       24.24     16.82 o 
   6  -3   6       46.41       61.46     10.17 o 
   7  -3   6        0.53        0.81      3.75 o 
  -7  -2   6      114.63      116.18     15.56 o 
  -6  -2   6       17.01       15.98      3.67 o 
  -5  -2   6       16.59       18.81      2.83 o 
  -4  -2   6      165.40      156.94      6.51 o 
  -3  -2   6        0.39        0.81      0.84 o 
  -2  -2   6      412.73      403.79     12.55 o 
  -1  -2   6      100.17      102.52      3.35 o 
   0  -2   6     2970.84     2844.72     41.39 o 
   1  -2   6     2208.92     2231.59     69.11 o 
   2  -2   6        1.82        2.46      1.11 o 
   3  -2   6      118.84      119.15      7.69 o 
   4  -2   6      495.29      493.24     22.99 o 
   5  -2   6       10.95       13.78      5.10 o 
   6  -2   6        6.92        7.87      8.40 o 
   7  -2   6        9.63        9.13      5.03 o 
  -7  -1   6       37.97       33.07      5.51 o 
  -6  -1   6        0.01        2.15      1.66 o 
  -5  -1   6      259.53      253.33     20.15 o 
  -4  -1   6      351.82      341.00     10.41 o 
  -3  -1   6       66.25       67.42      3.41 o 
  -2  -1   6      125.25      152.85      5.06 o 
  -1  -1   6        5.08        4.06      0.53 o 
   0  -1   6      815.62      766.65      9.12 o 
   1  -1   6       61.70       81.58      3.75 o 
   2  -1   6     1930.13     2042.42     73.16 o 
   3  -1   6       23.15       34.21      3.82 o 
   4  -1   6       66.17       72.09      8.45 o 
   5  -1   6       37.81       38.30      7.26 o 
   6  -1   6       31.43       27.29      7.39 o 
   7  -1   6        0.27        3.67      3.99 o 
  -7   0   6       10.24       12.44      4.86 o 
  -6   0   6       12.58       12.55      2.61 o 
  -5   0   6       57.52       66.40      8.70 o 
  -4   0   6      109.54      114.57      5.91 o 
  -3   0   6        0.21        1.73      1.15 o 
  -2   0   6        3.73        7.78      1.36 o 
  -1   0   6       33.17       38.80      1.81 o 
   0   0   6      365.19      341.93      4.83 o 
   1   0   6      292.65      283.10      8.73 o 
   2   0   6      833.11      879.67     34.81 o 
   3   0   6      466.48      449.19     13.57 o 
   4   0   6       87.88       91.02      9.74 o 
   5   0   6      166.58      168.25     14.81 o 
   6   0   6       32.64       33.86      7.90 o 
   7   0   6        4.43        7.78      5.71 o 
  -7   1   6        6.92        6.13      2.95 o 
  -6   1   6       23.44       22.67     24.29 o 
  -5   1   6       51.25       40.73     31.78 o 
  -4   1   6      187.35      184.73      7.10 o 
  -3   1   6       48.69       47.30      2.44 o 
  -2   1   6       35.12       49.07      2.54 o 
  -1   1   6      225.52      231.98      9.08 o 
   0   1   6     4739.12     4451.20     66.70 o 
   1   1   6      314.14      271.49      6.62 o 
   2   1   6      246.48      227.02      7.23 o 
   3   1   6      139.49      114.15     16.57 o 
   4   1   6       85.47       86.74      6.19 o 
   5   1   6      100.35       98.06     11.60 o 
   6   1   6        4.37        0.45      3.77 o 
  -7   2   6        0.10       26.26     26.95 o 
  -6   2   6       14.62       19.48     23.64 o 
  -4   2   6      643.70      657.03     14.15 o 
  -3   2   6        3.34        1.76      1.23 o 
  -1   2   6        8.37       14.42      4.59 o 
   0   2   6     2342.54     2918.16     66.98 o 
   1   2   6      111.90      109.07      6.63 o 
   2   2   6      883.20      838.71     29.46 o 
   3   2   6      379.15      424.40     13.44 o 
   4   2   6       43.68       39.19      4.40 o 
   5   2   6        0.06       -0.67      3.25 o 
   6   2   6       10.18        9.41      5.82 o 
  -5   3   6       20.41       24.47      4.40 o 
  -4   3   6       83.72       81.66      4.38 o 
  -3   3   6      641.86      590.87     15.07 o 
  -2   3   6     1081.04     1105.41     31.98 o 
  -1   3   6       23.38       42.87      4.84 o 
   0   3   6      342.14      327.39     14.36 o 
   1   3   6      202.42      175.47     11.05 o 
   2   3   6       27.36       24.19      2.78 o 
   3   3   6      343.23      335.82     11.90 o 
   4   3   6        0.12        0.97      1.96 o 
   5   3   6       11.70       16.40      6.19 o 
   6   3   6        2.65       -3.53      4.11 o 
  -6   4   6       28.93       27.07     24.45 o 
  -5   4   6       57.15       53.38      6.60 o 
  -4   4   6      210.15      200.83     11.95 o 
  -3   4   6      210.04      188.09      8.17 o 
  -2   4   6       40.89       57.58     26.89 o 
  -1   4   6       51.56       55.09      6.23 o 
   0   4   6        2.65        6.74      3.44 o 
   1   4   6      239.21      208.71     54.43 o 
   2   4   6      267.67      251.28      9.81 o 
   3   4   6      159.83      170.52      8.86 o 
   4   4   6        5.70       10.08      2.80 o 
   5   4   6        0.15        1.89      4.45 o 
  -5   5   6        0.76        1.56      2.69 o 
  -4   5   6        0.26       -0.15      1.84 o 
  -3   5   6       62.73       64.61      5.20 o 
  -2   5   6      526.50      555.46     50.69 o 
  -1   5   6        9.82        5.48      3.26 o 
   0   5   6      522.94      512.02     22.10 o 
   1   5   6     1435.43     1377.50     42.75 o 
   2   5   6        9.28        6.98      2.60 o 
   3   5   6      158.03      157.02      9.03 o 
   4   5   6        0.35        9.30      5.59 o 
   5   5   6        1.22        4.58      5.37 o 
  -5   6   6        0.25        1.25      2.62 o 
  -4   6   6       15.00       15.23      3.32 o 
  -3   6   6      709.38      623.79     18.30 o 
  -2   6   6      231.52      257.71     16.18 o 
  -1   6   6        7.85        8.33      4.00 o 
   0   6   6      238.52      237.12     15.04 o 
   1   6   6        3.19        3.59      6.03 o 
   2   6   6      303.51      305.64     12.90 o 
   3   6   6        0.87       -1.60      2.15 o 
   4   6   6       10.84        5.15      5.47 o 
   5   6   6       81.00       64.53     11.20 o 
  -5   7   6       40.56       47.96      8.10 o 
  -4   7   6        0.03        0.58      1.94 o 
  -3   7   6       80.02       81.47      6.59 o 
  -2   7   6       10.13       13.11      4.75 o 
  -1   7   6      194.63      189.89     14.58 o 
   0   7   6        5.71       10.56      4.47 o 
   1   7   6      253.81      219.66     16.13 o 
   2   7   6        0.12        0.48      2.68 o 
   3   7   6        3.35        6.90      5.46 o 
   4   7   6       22.71       18.39      6.74 o 
  -6   8   6       21.14       15.69      5.77 o 
  -5   8   6       36.36       34.62      7.76 o 
  -4   8   6        1.93        2.84      2.73 o 
  -3   8   6        1.88        4.82      2.51 o 
  -2   8   6        3.00        5.08      4.36 o 
  -1   8   6      157.81      145.71     13.23 o 
   0   8   6        9.40       13.26      5.18 o 
   1   8   6        0.30        4.09      3.03 o 
   2   8   6       24.35       28.53      4.85 o 
   3   8   6        3.57        3.51      5.54 o 
  -6   9   6        0.43        1.05      3.26 o 
  -5   9   6       51.08       44.36      8.96 o 
  -4   9   6       24.49       22.16      4.28 o 
  -3   9   6       11.23       11.36      3.46 o 
  -2   9   6       29.61       37.51      7.76 o 
  -1   9   6      190.65      169.45     15.49 o 
   0   9   6        3.11        2.62      4.13 o 
   1   9   6        4.50        7.86      3.37 o 
   2   9   6        1.03        7.15      4.56 o 
   3   9   6        1.42       11.89      6.28 o 
  -6  10   6        6.63        5.94      4.06 o 
  -5  10   6       63.46       63.80     11.41 o 
  -4  10   6        0.12        4.12     27.73 o 
  -3  10   6        8.99      100.70    321.05 o 
  -2  10   6        5.23        8.52      5.19 o 
  -1  10   6       91.35       97.22     12.57 o 
   0  10   6      225.18      222.76     18.70 o 
   1  10   6       31.59       29.78      7.57 o 
   2  10   6       34.03       35.05      8.03 o 
  -5  11   6       21.69       22.37      7.87 o 
  -4  11   6        0.03        4.40     31.80 o 
  -3  11   6       48.71       93.99    185.84 o 
  -2  11   6        6.31       -1.30      4.36 o 
  -1  11   6       24.90       27.57      7.63 o 
   0  11   6        2.24       -3.06      4.61 o 
   1  11   6        1.79       -5.02      5.02 o 
  -3  12   6        9.25      286.11     71.52 o 
   1 -13   7        0.34       -4.30      4.30 o 
   2 -13   7        6.15       17.54      6.85 o 
  -1 -12   7       55.13       53.36     10.98 o 
   0 -12   7        3.40        8.67      3.78 o 
   1 -12   7       33.70       41.29      9.09 o 
   2 -12   7       51.76       63.08     11.95 o 
   3 -12   7        0.21       -4.08      4.22 o 
   4 -12   7       15.52      214.70    739.76 o 
  -2 -11   7        7.34       11.73      6.70 o 
  -1 -11   7        4.88        2.49      2.77 o 
   0 -11   7        3.24       -2.23      3.71 o 
   1 -11   7        0.82        3.76      4.63 o 
   2 -11   7        3.80       12.30      5.41 o 
   3 -11   7       14.44       19.05      6.89 o 
   4 -11   7       40.41      175.49    582.04 o 
   5 -11   7       17.41       16.58     32.09 o 
  -3 -10   7        4.77       37.04     10.51 o 
  -2 -10   7       13.80       18.40      6.62 o 
  -1 -10   7      253.84      302.10     14.91 o 
   0 -10   7        0.89       -1.45      3.68 o 
   1 -10   7      315.74      318.23     21.47 o 
   2 -10   7       37.55       39.15      7.84 o 
   3 -10   7      222.03      214.74     18.14 o 
   4 -10   7        5.58      137.17    683.40 o 
   5 -10   7       63.76       65.49     13.60 o 
   6 -10   7        3.57       -1.00      4.80 o 
  -4  -9   7       57.67       64.85     12.49 o 
  -3  -9   7       11.84       12.41      6.48 o 
  -2  -9   7      236.07      229.70     19.83 o 
  -1  -9   7        8.46       11.90      3.51 o 
   0  -9   7       93.63      114.43     11.38 o 
   1  -9   7      158.49      160.16     13.92 o 
   2  -9   7        1.38       -0.41      3.68 o 
   3  -9   7       98.85       87.97     11.30 o 
   4  -9   7      120.04      214.09    457.90 o 
   5  -9   7        0.23        1.48      4.36 o 
   6  -9   7        6.29        2.28      5.13 o 
  -4  -8   7      125.65      141.43     17.35 o 
  -3  -8   7        2.99       10.90      6.31 o 
  -2  -8   7      103.70       95.35     12.06 o 
  -1  -8   7       51.21       47.23      3.86 o 
   0  -8   7     1173.38     1229.47     40.71 o 
   1  -8   7       14.52       16.80      4.76 o 
   2  -8   7       31.42       32.79      6.65 o 
   3  -8   7        2.31       -0.42      3.30 o 
   4  -8   7      228.55      268.85    212.01 o 
   5  -8   7       14.34        6.07      4.54 o 
   6  -8   7       49.55       38.16     16.66 o 
  -5  -7   7       94.08      129.95     17.03 o 
  -4  -7   7        1.56        6.65      5.86 o 
  -3  -7   7       26.77       76.88     11.69 o 
  -2  -7   7       24.00       31.84      3.82 o 
  -1  -7   7        3.79        7.24      1.64 o 
   0  -7   7       50.22       59.89      7.11 o 
   1  -7   7        4.29        6.22      3.45 o 
   2  -7   7       24.04       32.47      5.24 o 
   3  -7   7      322.93      294.08     18.24 o 
   4  -7   7      273.92      262.99     17.51 o 
   5  -7   7        1.75        1.57      4.12 o 
   6  -7   7        9.60        7.59      5.67 o 
   7  -7   7        0.88        2.99      3.87 o 
  -5  -6   7        5.69       15.49      6.45 o 
  -4  -6   7       18.66       22.73      7.27 o 
  -3  -6   7        2.42        2.99      2.12 o 
  -2  -6   7       14.12       20.30      3.31 o 
  -1  -6   7      106.65      105.48      4.55 o 
   0  -6   7     1535.01     1568.30     87.04 o 
   1  -6   7      716.38      755.26     24.26 o 
   2  -6   7       81.07       83.76      5.81 o 
   3  -6   7      151.57      110.79     51.01 o 
   4  -6   7       59.91       57.25      8.88 o 
   5  -6   7      286.53      313.10     21.52 o 
   6  -6   7       44.83       48.82      9.55 o 
   7  -6   7        0.29       -1.05      4.85 o 
  -6  -5   7        3.08        9.53      6.49 o 
  -5  -5   7      219.28      231.43     20.24 o 
  -4  -5   7      200.30      201.14     10.39 o 
  -3  -5   7      131.11      140.90      7.67 o 
  -2  -5   7        0.23        1.29      1.52 o 
  -1  -5   7      218.21      227.92      9.00 o 
   0  -5   7      429.32      432.11     19.44 o 
   1  -5   7      281.66      292.67     14.99 o 
   2  -5   7      443.89      435.20     17.80 o 
   3  -5   7        0.85        1.29      1.47 o 
   4  -5   7        0.85        1.58      3.35 o 
   5  -5   7       21.95       13.97      5.66 o 
   6  -5   7        4.31        5.30      4.44 o 
   7  -5   7       31.09       29.13      8.84 o 
  -6  -4   7       30.79       34.51      9.27 o 
  -5  -4   7       55.89       58.11      9.69 o 
  -4  -4   7       38.34       37.49      4.39 o 
  -3  -4   7        5.68        7.54      2.53 o 
  -2  -4   7     2098.06     2095.89     40.27 o 
  -1  -4   7        0.50        3.24      0.89 o 
   0  -4   7      588.62      644.69     25.81 o 
   1  -4   7      110.24      109.84      6.93 o 
   2  -4   7     1426.28     1358.65     44.61 o 
   3  -4   7       14.96       17.87      2.49 o 
   4  -4   7       41.40       35.50     15.49 o 
   5  -4   7      143.91      122.54     66.50 o 
   6  -4   7        6.67        7.38      4.84 o 
   7  -4   7        0.00        2.65      4.92 o 
  -6  -3   7        0.32        7.41      5.55 o 
  -5  -3   7       12.58       13.22      2.46 o 
  -4  -3   7      193.69      185.89      7.33 o 
  -3  -3   7       38.68       41.03      2.74 o 
  -2  -3   7      697.66      693.91     10.40 o 
  -1  -3   7      607.22      648.43     36.97 o 
   0  -3   7       21.10       21.39      2.74 o 
   1  -3   7      409.52      408.24     12.85 o 
   2  -3   7      504.71      496.43     15.64 o 
   3  -3   7       34.99       41.77      3.22 o 
   4  -3   7       28.91       37.09      6.67 o 
   5  -3   7       13.30       13.83      5.08 o 
   6  -3   7       35.29       32.65      8.54 o 
   7  -3   7       39.05       40.29      9.68 o 
  -7  -2   7        2.54       10.26      6.39 o 
  -6  -2   7        6.74        8.94      2.19 o 
  -5  -2   7        1.36        2.15      1.58 o 
  -4  -2   7        3.18        4.11      1.56 o 
  -3  -2   7      275.74      261.07      8.87 o 
  -2  -2   7      470.81      424.49      9.91 o 
  -1  -2   7      326.06      378.22      6.86 o 
   0  -2   7     1308.98     1350.66     44.38 o 
   1  -2   7       84.85       81.70      5.64 o 
   2  -2   7      509.74      470.14     12.22 o 
   3  -2   7     2174.69     2204.09     31.85 o 
   4  -2   7      393.78      340.31    198.26 o 
   5  -2   7        0.36        1.19      3.45 o 
   6  -2   7       42.52       43.38      8.95 o 
   7  -2   7       12.82       20.21      6.89 o 
  -7  -1   7       32.97       36.56      9.14 o 
  -6  -1   7       64.64       62.80      5.25 o 
  -5  -1   7       99.08       94.94      5.69 o 
  -4  -1   7       49.32       53.92      3.83 o 
  -3  -1   7     1630.22     1567.33     28.26 o 
  -2  -1   7      252.13      246.82      6.83 o 
  -1  -1   7      205.99      235.08      7.40 o 
   0  -1   7      832.82      793.82      8.08 o 
   1  -1   7     1554.16     1639.04     19.89 o 
   2  -1   7     1287.67     1210.62     72.71 o 
   3  -1   7       66.15       75.00      5.39 o 
   4  -1   7       28.48       31.89      5.92 o 
   5  -1   7       85.37       78.96     10.42 o 
   6  -1   7       31.31       27.01      7.25 o 
   7  -1   7        1.85       -0.84      3.62 o 
  -7   0   7       26.67       31.14      5.12 o 
  -6   0   7        3.62        3.57      2.00 o 
  -5   0   7       24.50       30.73     10.98 o 
  -4   0   7        4.52        6.55      1.82 o 
  -3   0   7      899.89      843.68     18.88 o 
  -2   0   7     1982.96     2048.13     28.76 o 
  -1   0   7     4218.69     4195.80     62.78 o 
   0   0   7     1014.69      935.14     24.47 o 
   1   0   7        9.52        6.96      1.95 o 
   2   0   7      489.02      526.73     34.47 o 
   3   0   7      565.23      520.60     22.19 o 
   4   0   7      100.67       93.99     48.76 o 
   5   0   7        4.15        3.03      3.20 o 
   6   0   7        0.50       -0.65      3.38 o 
  -7   1   7       17.34       13.65      3.71 o 
  -6   1   7      171.21       21.70     26.31 o 
  -5   1   7       64.08       73.08     10.49 o 
  -4   1   7       15.67       12.75      2.16 o 
  -3   1   7      120.36      128.42      3.80 o 
  -2   1   7      154.07      145.04     10.46 o 
  -1   1   7      562.96      552.18     16.77 o 
   0   1   7       71.18       91.80      2.63 o 
   1   1   7     1966.50     2080.49     32.83 o 
   2   1   7      467.63      437.88     10.72 o 
   3   1   7       21.81       20.55      2.68 o 
   4   1   7       10.86        8.84      3.32 o 
   5   1   7        6.19        3.36      3.99 o 
   6   1   7        0.20       -5.24      5.24 o 
  -7   2   7       39.99       45.47     28.82 o 
  -6   2   7       21.44        3.25     24.13 o 
  -4   2   7       12.07       11.58      1.84 o 
  -3   2   7      141.31      127.09      4.60 o 
  -1   2   7      376.57      411.12     15.23 o 
   0   2   7       25.59       43.88      5.02 o 
   1   2   7      220.99      259.90      7.19 o 
   2   2   7      618.37      385.04    194.30 o 
   3   2   7       21.07       17.85      2.74 o 
   4   2   7      323.36      324.95     12.69 o 
   5   2   7       34.65       29.54      7.40 o 
   6   2   7        3.22       -0.69      4.37 o 
  -5   3   7      359.20      392.04     17.16 o 
  -4   3   7      353.42      322.59      9.69 o 
  -3   3   7        4.25        4.54      1.75 o 
  -2   3   7      107.87      122.71      8.59 o 
  -1   3   7     2486.71     2257.31   1148.96 o 
   0   3   7      194.89      164.65     10.09 o 
   1   3   7      104.28       80.94      4.99 o 
   2   3   7      173.78      174.14      7.30 o 
   3   3   7        0.14        1.07      1.73 o 
   4   3   7      129.62      122.90      7.93 o 
   5   3   7       28.80       18.57      6.39 o 
   6   3   7       14.30       18.16      6.65 o 
  -6   4   7       15.84        8.50     22.12 o 
  -5   4   7      182.47      180.89     90.47 o 
  -4   4   7      101.18       98.81      6.40 o 
  -3   4   7      381.51      360.20     12.05 o 
  -2   4   7      197.15      187.66     11.90 o 
  -1   4   7      451.95      428.70     18.65 o 
   0   4   7      818.76      783.17     27.28 o 
   1   4   7      101.66      274.97    354.38 o 
   2   4   7      450.83      460.49     13.91 o 
   3   4   7       54.88       48.02      6.51 o 
   4   4   7        9.41       17.56      6.00 o 
   5   4   7       10.46       20.99      7.39 o 
  -5   5   7        0.03       -1.08      2.25 o 
  -4   5   7       65.00       61.45      5.47 o 
  -3   5   7       18.69       20.80      3.26 o 
  -2   5   7       18.67      159.39    344.66 o 
  -1   5   7       48.16       52.82      6.88 o 
   0   5   7       34.58       35.67      6.56 o 
   1   5   7       31.26       21.70      5.47 o 
   2   5   7      376.65      376.26     13.26 o 
   3   5   7        3.15        3.91      2.13 o 
   4   5   7        9.78       10.66      5.90 o 
   5   5   7       54.12       56.84     11.03 o 
  -7   6   7       12.21       53.58     31.51 o 
  -6   6   7       28.26        9.32     26.40 o 
  -5   6   7       36.68       41.82      6.91 o 
  -4   6   7      126.59      125.98      8.22 o 
  -3   6   7       36.81       34.55     31.93 o 
  -2   6   7      105.76      202.66    362.83 o 
  -1   6   7       13.30       15.06      4.60 o 
   0   6   7       66.20      212.88    209.99 o 
   1   6   7       65.19       67.42      8.83 o 
   2   6   7      237.60      251.91     12.77 o 
   3   6   7        5.94        5.09      5.17 o 
   4   6   7       67.57       53.52     10.15 o 
  -5   7   7       21.45       28.58      6.33 o 
  -4   7   7       25.98       25.64      4.21 o 
  -3   7   7       45.50       51.64     39.10 o 
  -2   7   7       18.16       17.64      5.48 o 
  -1   7   7      300.43      284.26     18.03 o 
   0   7   7      227.65      216.11     15.39 o 
   1   7   7       73.13       67.44      6.32 o 
   2   7   7      151.60      159.83     13.18 o 
   3   7   7        3.90        5.12      6.09 o 
   4   7   7       16.46       18.73      7.33 o 
  -5   8   7       46.34       45.65      8.74 o 
  -4   8   7      242.62      227.51     12.37 o 
  -3   8   7       82.33       97.53    101.15 o 
  -2   8   7        9.60       16.31      6.17 o 
  -1   8   7       86.25       67.63      9.45 o 
   0   8   7        1.81        3.38      4.29 o 
   1   8   7      297.88      257.89     34.53 o 
   2   8   7       70.12       65.41     10.60 o 
   3   8   7       46.12       47.08      9.64 o 
  -5   9   7       54.78       46.29      9.42 o 
  -4   9   7       16.85       19.58      4.29 o 
  -3   9   7        7.98        8.22      3.12 o 
  -2   9   7       53.63       68.28     10.41 o 
  -1   9   7       39.54       50.55      8.70 o 
   0   9   7      123.52      123.21     13.23 o 
   1   9   7       15.78       13.90      4.44 o 
   2   9   7        5.41        8.87      5.97 o 
  -5  10   7       11.74        7.88      5.35 o 
  -4  10   7        8.68        8.39      5.14 o 
  -3  10   7        1.13       31.22    187.11 o 
  -2  10   7        7.06        6.48      5.29 o 
  -1  10   7       42.58       47.61      9.30 o 
   0  10   7        0.43       -1.20      4.38 o 
   1  10   7       25.24       31.14      7.82 o 
   2  10   7       10.29       14.88      6.13 o 
  -4  11   7       14.52       11.41     11.42 o 
  -3  11   7       12.26       38.64    134.06 o 
  -2  11   7       62.78      164.89    424.95 o 
  -1  11   7        0.21        2.51      4.68 o 
   0  11   7       17.62       16.54      6.61 o 
   1 -13   8        1.50       -1.34      3.62 o 
   2 -13   8        3.28        4.90      4.90 o 
   0 -12   8      152.46      147.18     14.33 o 
   1 -12   8       96.35       90.79     12.57 o 
   2 -12   8      137.49      143.98     16.27 o 
   3 -12   8        2.83        1.61      3.43 o 
   4 -12   8        5.83      171.57    732.18 o 
  -2 -11   8      105.01      104.80     14.86 o 
  -1 -11   8       78.96       84.61     12.90 o 
   0 -11   8        0.10        1.99      3.35 o 
   1 -11   8       16.32       16.71      6.08 o 
   2 -11   8       63.19       56.43      9.89 o 
   3 -11   8        3.98        3.76      4.76 o 
   4 -11   8        3.96      163.39    647.66 o 
   5 -11   8        2.25        8.06     60.68 o 
  -3 -10   8       64.78       65.52     12.14 o 
  -2 -10   8      122.50      111.86     14.73 o 
  -1 -10   8        0.47        1.54      2.58 o 
   0 -10   8       25.94       21.64      6.19 o 
   1 -10   8      161.55      146.46     14.30 o 
   2 -10   8        3.43        2.08      4.04 o 
   3 -10   8        0.14        0.37      3.54 o 
   4 -10   8        1.45      107.95    611.64 o 
   5 -10   8       21.94       25.72      8.55 o 
   6 -10   8        2.14        0.37      4.66 o 
  -4  -9   8        0.37        5.91      5.60 o 
  -3  -9   8        4.95       14.57      6.03 o 
  -2  -9   8       34.49       48.54      9.54 o 
  -1  -9   8      219.67      246.88     27.87 o 
   0  -9   8       11.80        7.86      4.22 o 
   1  -9   8       24.11       26.08      6.31 o 
   2  -9   8       52.28       55.07      8.83 o 
   3  -9   8      113.90      103.49     12.30 o 
   4  -9   8       72.53      194.85    472.41 o 
   5  -9   8        3.08        2.36      4.22 o 
   6  -9   8        0.14        0.52      4.78 o 
  -4  -8   8        0.14        6.34      6.24 o 
  -3  -8   8       43.62       40.99      8.94 o 
  -2  -8   8      240.24      255.72     16.42 o 
  -1  -8   8       35.86       38.97      4.75 o 
   0  -8   8      643.42      686.79     28.45 o 
   1  -8   8      186.83      198.91     14.76 o 
   2  -8   8      572.06      569.28     27.04 o 
   3  -8   8        3.65        4.02      3.73 o 
   4  -8   8        0.27       66.74    275.43 o 
   5  -8   8       48.72       42.58      8.78 o 
   6  -8   8       41.43       44.69      9.83 o 
  -5  -7   8        4.99       13.20      7.68 o 
  -4  -7   8        4.24        3.70      5.19 o 
  -3  -7   8      466.26      485.19     28.12 o 
  -2  -7   8      117.53      110.17      7.21 o 
  -1  -7   8      173.24      173.85      6.36 o 
   0  -7   8       17.03       23.13      4.69 o 
   1  -7   8        6.01      111.35    122.59 o 
   2  -7   8      224.99      234.29     15.78 o 
   3  -7   8       40.09       31.42     11.25 o 
   4  -7   8       27.79       49.38     84.29 o 
   5  -7   8        2.16        3.06      4.09 o 
   6  -7   8        2.22        6.97      5.76 o 
  -5  -6   8       77.58       64.98     12.01 o 
  -4  -6   8       26.36       26.24      7.36 o 
  -3  -6   8      285.00      300.17     20.29 o 
  -2  -6   8      151.74      153.75      5.67 o 
  -1  -6   8     1438.03     1494.11     24.33 o 
   0  -6   8      162.73      166.74      8.28 o 
   1  -6   8       15.19       13.39      2.75 o 
   2  -6   8       97.26       91.50      6.17 o 
   3  -6   8      164.46      152.07     12.41 o 
   4  -6   8       10.75       16.97     20.20 o 
   5  -6   8       11.50        7.16      4.73 o 
   6  -6   8        0.33        4.33      6.28 o 
   7  -6   8       16.66       17.51      6.77 o 
  -6  -5   8       22.52       37.35     10.17 o 
  -5  -5   8       85.57       95.19     13.45 o 
  -4  -5   8        0.20       -0.71      4.09 o 
  -3  -5   8      104.37      103.27      6.29 o 
  -2  -5   8      188.26      187.08      5.26 o 
  -1  -5   8       30.43       33.59      1.98 o 
   0  -5   8       32.24       38.43      3.60 o 
   1  -5   8        9.96        5.92      1.85 o 
   2  -5   8      954.48      931.79     21.55 o 
   3  -5   8      175.28      181.75      8.38 o 
   4  -5   8       29.93       22.26     10.13 o 
   5  -5   8       53.45       49.01      8.97 o 
   6  -5   8        0.57        3.20      4.11 o 
   7  -5   8       24.25       26.74      8.62 o 
  -6  -4   8       44.45       37.15      9.42 o 
  -5  -4   8        5.24        8.13      5.38 o 
  -4  -4   8        1.61        4.00      3.62 o 
  -3  -4   8       26.09       23.01      2.45 o 
  -2  -4   8     1484.99     1452.49     19.12 o 
  -1  -4   8     2869.08     2815.20     95.66 o 
   0  -4   8     1677.99     1737.11     65.10 o 
   1  -4   8      595.87      634.71     31.33 o 
   2  -4   8       87.21       78.24      4.93 o 
   3  -4   8      137.42      139.07      6.73 o 
   4  -4   8      441.39      389.01    220.85 o 
   5  -4   8        6.23       13.81      5.16 o 
   6  -4   8       24.61       27.53      7.90 o 
   7  -4   8        7.28        8.32      5.38 o 
  -6  -3   8       31.06       37.13      9.35 o 
  -5  -3   8      331.76      321.50     10.93 o 
  -4  -3   8        0.39        0.98      1.19 o 
  -3  -3   8      581.43      541.91     10.68 o 
  -2  -3   8     1661.60     1607.45     34.66 o 
  -1  -3   8     1249.45     1251.00     41.46 o 
   0  -3   8      680.36      666.87     13.97 o 
   1  -3   8      472.59      493.61     12.72 o 
   2  -3   8       60.94       68.07      4.50 o 
   3  -3   8       93.28       91.35      5.03 o 
   4  -3   8        0.03        1.17      2.24 o 
   5  -3   8        0.02        1.62      4.11 o 
   6  -3   8       41.62       41.33      9.27 o 
   7  -3   8        1.46        5.30      5.43 o 
  -7  -2   8        0.44        2.83      4.14 o 
  -6  -2   8      162.94      165.47     10.85 o 
  -5  -2   8      132.71      120.87      6.56 o 
  -4  -2   8       12.67       12.87      1.80 o 
  -3  -2   8     1325.83     1279.14     22.06 o 
  -2  -2   8      258.31      228.12      5.82 o 
  -1  -2   8     1798.95     1921.10     31.40 o 
   0  -2   8      829.80      910.62     20.00 o 
   1  -2   8      385.60      387.05     14.46 o 
   2  -2   8        5.30        5.34      1.41 o 
   3  -2   8      109.76      114.82      4.93 o 
   4  -2   8       76.79       69.27     37.44 o 
   5  -2   8       68.27       70.43      9.80 o 
   6  -2   8        3.43        5.13      4.59 o 
   7  -2   8        0.42        4.25      5.52 o 
  -7  -1   8        1.34       -0.21      4.92 o 
  -6  -1   8       28.86       31.14      3.89 o 
  -5  -1   8      102.89      100.59      5.93 o 
  -4  -1   8      228.61      228.56      8.05 o 
  -3  -1   8        9.86       13.93      2.14 o 
  -2  -1   8      361.45      384.38      7.90 o 
  -1  -1   8     2395.16     2442.28     77.20 o 
   0  -1   8      203.02      192.35      4.64 o 
   1  -1   8      495.25      548.21     10.95 o 
   2  -1   8      109.10      121.98      9.20 o 
   3  -1   8      408.57      466.78     39.04 o 
   4  -1   8        2.64        8.30      6.19 o 
   5  -1   8       34.79       41.02      7.79 o 
   6  -1   8       11.71        9.82      6.64 o 
  -7   0   8        0.34       -0.76      2.05 o 
  -6   0   8       21.96       24.60      3.54 o 
  -5   0   8        0.60       10.37     13.76 o 
  -4   0   8      656.45      611.07     16.54 o 
  -3   0   8      222.79      201.98      8.12 o 
  -2   0   8        0.06        3.72      1.35 o 
  -1   0   8     2539.84     2573.93     34.35 o 
   0   0   8       30.89       26.20      1.40 o 
   1   0   8      657.36      657.49     20.83 o 
   2   0   8      450.89      373.65     47.38 o 
   3   0   8       31.59       24.48      4.97 o 
   4   0   8       22.97       21.94      5.42 o 
   5   0   8       39.87       39.18      7.63 o 
   6   0   8       54.65       43.61      9.15 o 
  -7   1   8       13.63       15.63      4.17 o 
  -6   1   8       53.93       64.93     30.10 o 
  -5   1   8       46.74       35.98     20.02 o 
  -4   1   8     1122.45     1071.92     30.23 o 
  -3   1   8      128.75      114.61      3.55 o 
  -2   1   8       20.32       19.35      1.86 o 
  -1   1   8      110.38       91.20      5.91 o 
   0   1   8     1372.08     1400.84     24.50 o 
   1   1   8     1205.67     1129.13     32.19 o 
   2   1   8      146.78      152.79      5.46 o 
   3   1   8       29.36       29.94      3.09 o 
   4   1   8       30.98       27.52      7.61 o 
   5   1   8       32.31       30.54      7.30 o 
  -7   2   8        3.77       42.27     29.76 o 
  -6   2   8        0.98       21.35     24.75 o 
  -4   2   8      415.90      415.45     10.98 o 
  -3   2   8     2208.97     2106.90     37.99 o 
  -1   2   8       97.67      101.30      7.21 o 
   0   2   8        0.01       72.89    115.65 o 
   1   2   8      670.00      671.96     19.84 o 
   2   2   8       79.32       79.41      4.27 o 
   3   2   8       24.88       19.13      2.75 o 
   4   2   8       10.43        6.59      4.37 o 
   5   2   8        8.87        2.74      4.18 o 
   6   2   8       31.04       30.43      8.31 o 
  -4   3   8        3.62        2.48      1.22 o 
  -3   3   8      151.22      136.59      6.57 o 
  -2   3   8       76.97       73.12      6.94 o 
  -1   3   8        0.42        9.72     39.20 o 
   0   3   8      471.44      435.27     18.27 o 
   1   3   8      664.95      609.35     14.48 o 
   2   3   8        9.50       11.29      2.91 o 
   3   3   8       29.38       28.37      3.47 o 
   4   3   8       15.25       13.27      5.27 o 
   5   3   8        2.21        2.74      4.43 o 
   6   3   8       60.17       76.12     12.14 o 
  -5   4   8        0.53        2.71      2.61 o 
  -4   4   8        0.09        1.19      1.56 o 
  -3   4   8      801.87      815.16     20.36 o 
  -2   4   8        5.73       46.57     94.28 o 
  -1   4   8        1.42        0.90      2.82 o 
   0   4   8       14.19        9.83      3.94 o 
   1   4   8      818.41      773.71     18.78 o 
   2   4   8       18.42       17.40      2.68 o 
   3   4   8      296.28      301.60     11.76 o 
   4   4   8       36.08       42.32      8.49 o 
   5   4   8       53.28       53.60      9.95 o 
  -5   5   8      127.85      119.30     10.29 o 
  -4   5   8      180.41      187.42     11.47 o 
  -3   5   8        0.40       -0.10      2.81 o 
  -2   5   8      932.06      853.70    380.82 o 
  -1   5   8       98.22       89.05      9.19 o 
   0   5   8       61.69       58.25      7.87 o 
   1   5   8       50.72       53.23      7.81 o 
   2   5   8      163.28      161.67      8.40 o 
   3   5   8      127.32      134.98     13.97 o 
   4   5   8       21.59       28.28      7.83 o 
   5   5   8        4.89        4.23      5.65 o 
  -7   6   8        3.43       38.78     30.48 o 
  -5   6   8       41.77       43.81      7.04 o 
  -4   6   8      131.06      121.74      9.33 o 
  -3   6   8       49.38       49.92      7.62 o 
  -2   6   8      397.53      423.90    204.28 o 
  -1   6   8      536.87      558.05     25.38 o 
   0   6   8       84.67       91.22      9.89 o 
   1   6   8        0.73        3.98      2.65 o 
   2   6   8       14.99       15.83      3.43 o 
   3   6   8       17.76       11.71      5.89 o 
   4   6   8       12.68        4.54      5.50 o 
  -5   7   8        8.58        9.14     15.18 o 
  -4   7   8        5.13        7.69      3.70 o 
  -3   7   8       55.82       47.46     27.03 o 
  -2   7   8       24.23      140.89    377.01 o 
  -1   7   8        4.43        2.48      3.75 o 
   0   7   8       52.98       50.12      7.79 o 
   1   7   8       61.61       54.23     13.05 o 
   2   7   8        3.01       10.59      5.69 o 
   3   7   8       69.27       69.68     11.23 o 
   4   7   8        4.79        6.56      6.60 o 
  -5   8   8       22.01       16.29      5.78 o 
  -4   8   8        3.25        6.23      3.22 o 
  -3   8   8       53.69       58.23     71.38 o 
  -2   8   8        2.23      214.44    578.67 o 
  -1   8   8       55.09       34.77      7.31 o 
   0   8   8       23.17       27.02      6.86 o 
   1   8   8      104.33      107.61     11.98 o 
   2   8   8       84.90       89.47     12.25 o 
   3   8   8       37.04       36.14      8.82 o 
  -5   9   8       18.34       16.50      6.16 o 
  -4   9   8        0.14       -1.89      2.61 o 
  -3   9   8       15.39       39.61    128.93 o 
  -2   9   8      143.01      288.91    546.33 o 
  -1   9   8        4.65        0.18      4.24 o 
   0   9   8       44.92       44.87      8.71 o 
   1   9   8       57.68       57.88      9.95 o 
   2   9   8       10.19        7.84      5.28 o 
  -5  10   8        1.02       -0.22      4.45 o 
  -4  10   8       27.29       42.24      9.26 o 
  -3  10   8       21.99       46.57    101.94 o 
  -2  10   8       64.79      196.39    461.26 o 
  -1  10   8        4.11        8.09      5.77 o 
   0  10   8      143.61      135.41     15.04 o 
   1  10   8       38.60       41.08      9.04 o 
  -4  11   8        1.67        3.46      4.53 o 
  -3  11   8        8.47       15.45     95.54 o 
  -2  11   8       15.11      164.96    517.36 o 
  -1  11   8       23.92       17.81      7.17 o 
   0  11   8       45.14       37.75      9.20 o 
   1 -13   9        0.31       -0.91      3.56 o 
   2 -13   9        1.12       -5.29      5.29 o 
   0 -12   9       21.63       14.70      4.33 o 
   1 -12   9        7.38       10.20      5.28 o 
   2 -12   9       37.09       43.29      9.28 o 
   3 -12   9        0.52       -1.28      3.59 o 
   4 -12   9        0.25      120.16    770.75 o 
  -2 -11   9        2.84        4.52      5.17 o 
  -1 -11   9       76.22       75.20     12.02 o 
   0 -11   9        0.60        1.70      2.46 o 
   1 -11   9        0.22       -1.33      3.74 o 
   2 -11   9       54.28       38.57      8.36 o 
   3 -11   9        0.35       -3.87      4.30 o 
   4 -11   9      105.58      219.43    552.88 o 
   5 -11   9        0.48       10.65     38.84 o 
  -3 -10   9       30.47       36.12      9.30 o 
  -2 -10   9        1.85        1.83      4.54 o 
  -1 -10   9       70.13       72.41      7.26 o 
   0 -10   9      569.13      568.86     28.40 o 
   1 -10   9      161.33      156.40     14.73 o 
   2 -10   9       36.01       39.19      8.04 o 
   3 -10   9       38.62       42.18      8.62 o 
   4 -10   9       27.24      210.97    636.28 o 
   5 -10   9        0.24        5.65      4.63 o 
  -3  -9   9      103.01      125.69     15.92 o 
  -2  -9   9       25.32       17.85      6.40 o 
  -1  -9   9      210.69      211.78     11.64 o 
   0  -9   9       25.28       26.47      5.80 o 
   1  -9   9       81.64       83.26     10.34 o 
   2  -9   9       28.79       36.34      7.37 o 
   3  -9   9       16.78       19.32      5.96 o 
   4  -9   9        6.36       97.88    390.17 o 
   5  -9   9      118.81      121.43     14.99 o 
   6  -9   9        1.60        1.10      4.32 o 
  -4  -8   9       58.89       54.94     11.08 o 
  -3  -8   9      142.70      139.28     15.68 o 
  -2  -8   9        5.72        6.49      4.52 o 
  -1  -8   9       43.23       38.76      4.84 o 
   0  -8   9      118.99      128.75     11.39 o 
   1  -8   9       72.31       73.51      8.99 o 
   2  -8   9       10.50       14.16      5.09 o 
   3  -8   9        9.32        5.93      4.28 o 
   4  -8   9      109.36      126.64    134.61 o 
   5  -8   9        4.98        3.56      4.42 o 
   6  -8   9        4.21       -1.35      4.48 o 
  -5  -7   9        2.83       16.77      7.81 o 
  -4  -7   9       61.12       77.71     12.12 o 
  -3  -7   9       46.79       88.10     12.49 o 
  -2  -7   9      275.88      300.65     25.46 o 
  -1  -7   9      219.33      233.16     10.64 o 
   0  -7   9       74.15       62.06      5.47 o 
   1  -7   9      264.35      253.25     11.32 o 
   2  -7   9      100.00       97.14      6.96 o 
   3  -7   9       53.59       47.72     16.87 o 
   4  -7   9      139.08      144.39     32.07 o 
   5  -7   9       34.49       44.79      9.17 o 
   6  -7   9       47.02       53.02     10.27 o 
  -5  -6   9       56.51       74.12     12.67 o 
  -4  -6   9       50.40       43.75      9.06 o 
  -3  -6   9      134.81      138.48     14.31 o 
  -2  -6   9       24.99       29.40      3.43 o 
  -1  -6   9      888.69      941.50     17.22 o 
   0  -6   9      169.62      179.11      8.61 o 
   1  -6   9     1370.92     1372.85     29.79 o 
   2  -6   9       66.00       60.89      5.09 o 
   3  -6   9        8.30        9.06      2.53 o 
   4  -6   9        0.89        5.69      7.98 o 
   5  -6   9       47.37       57.18      9.98 o 
   6  -6   9       17.40       20.99      6.95 o 
   7  -6   9        9.73        5.52      5.29 o 
  -6  -5   9        0.66       -4.31      5.89 o 
  -5  -5   9        3.13        4.88      4.82 o 
  -4  -5   9      596.54      587.77     30.92 o 
  -3  -5   9      303.31      281.15     18.72 o 
  -2  -5   9      269.44      268.65      6.18 o 
  -1  -5   9       25.97       28.36      2.64 o 
   0  -5   9       79.15       77.69      3.36 o 
   1  -5   9      352.35      362.97     26.00 o 
   2  -5   9       54.94       53.58      4.54 o 
   3  -5   9       64.20       62.26      5.03 o 
   4  -5   9        0.02        3.42      3.80 o 
   5  -5   9       55.30       57.88      9.58 o 
   6  -5   9       10.87        5.72      5.14 o 
   7  -5   9       26.99       26.44      8.10 o 
  -6  -4   9       69.83       81.14     12.99 o 
  -5  -4   9       18.49       22.73      7.32 o 
  -4  -4   9      252.56      235.56     17.72 o 
  -3  -4   9       78.99       80.45      4.38 o 
  -2  -4   9      136.64      131.78      3.95 o 
  -1  -4   9      274.76      289.24      9.11 o 
   0  -4   9        0.08        0.60      0.52 o 
   1  -4   9      222.28      221.79      8.42 o 
   2  -4   9       52.20       46.88      3.97 o 
   3  -4   9       41.90       38.43      3.65 o 
   4  -4   9        0.02        2.00      3.34 o 
   5  -4   9       14.09       15.30      4.01 o 
   6  -4   9       51.76       68.25     11.18 o 
   7  -4   9        0.93       -0.06      3.75 o 
  -6  -3   9        1.12        3.75      4.59 o 
  -5  -3   9        0.35        4.37      2.47 o 
  -4  -3   9      113.06      105.77      4.81 o 
  -3  -3   9      382.87      364.30      8.40 o 
  -2  -3   9       41.22       42.12      3.20 o 
  -1  -3   9      122.86      127.28      4.32 o 
   0  -3   9      822.33      763.15     19.90 o 
   1  -3   9      771.38      789.84     31.04 o 
   2  -3   9       45.44       49.45      4.18 o 
   3  -3   9       11.15        8.41      1.92 o 
   4  -3   9      171.15      163.10      9.54 o 
   5  -3   9       31.87       39.12      7.75 o 
   6  -3   9       60.43       85.42     12.43 o 
   7  -3   9        0.82       -2.05      4.46 o 
  -6  -2   9        1.23        0.92      2.39 o 
  -5  -2   9        0.49        1.35      1.56 o 
  -4  -2   9       62.23       65.56      3.68 o 
  -3  -2   9      827.61      771.97     22.36 o 
  -2  -2   9      725.52      677.50     19.36 o 
  -1  -2   9      546.72      541.26     16.56 o 
   0  -2   9      139.87      130.58      3.45 o 
   1  -2   9      498.13      525.64     10.40 o 
   2  -2   9      100.62       99.52      4.42 o 
   3  -2   9      379.47      376.04     11.53 o 
   4  -2   9      215.37      233.11     15.86 o 
   5  -2   9       83.89       80.69     10.80 o 
   6  -2   9        5.20       13.21      6.44 o 
  -7  -1   9        1.86        1.57      4.94 o 
  -6  -1   9      152.71      155.51      8.30 o 
  -5  -1   9        0.28        1.78      1.70 o 
  -4  -1   9      616.50      577.28     14.13 o 
  -3  -1   9      799.24      777.65     18.85 o 
  -2  -1   9     1235.63     1209.86     19.72 o 
  -1  -1   9      887.39      868.19     12.23 o 
   0  -1   9        0.27        2.59      2.06 o 
   1  -1   9        0.01        0.49      0.24 o 
   2  -1   9        9.96        6.42      0.89 o 
   3  -1   9     1113.57     1230.36    103.22 o 
   4  -1   9       49.50       40.11      7.05 o 
   5  -1   9       45.17       46.17      8.33 o 
   6  -1   9       21.85       17.19      6.43 o 
  -7   0   9      123.75      131.86     15.00 o 
  -6   0   9      160.39      155.93      8.37 o 
  -5   0   9       13.41       13.86      3.37 o 
  -4   0   9      319.50      298.03     14.46 o 
  -3   0   9      428.24      409.35     12.30 o 
  -2   0   9      943.30      919.69     12.60 o 
  -1   0   9      161.15      151.11      4.79 o 
   0   0   9      122.59      147.50      4.86 o 
   1   0   9        9.00        5.12      1.95 o 
   2   0   9        0.80        0.45      1.91 o 
   3   0   9      125.87      128.27     10.59 o 
   4   0   9      142.86      124.70     72.82 o 
   5   0   9        5.07        3.11      4.14 o 
   6   0   9       14.23       13.09      5.65 o 
  -7   1   9       56.76       54.76      6.71 o 
  -6   1   9       18.59       20.43     24.80 o 
  -5   1   9      241.70      235.16     17.05 o 
  -4   1   9      144.05      136.19      7.08 o 
  -3   1   9       17.14       18.79      1.43 o 
  -2   1   9     1151.68     1064.74     39.68 o 
  -1   1   9      274.75      253.71     91.55 o 
   0   1   9       77.88       89.72      2.74 o 
   1   1   9       62.80       71.37      6.42 o 
   2   1   9      227.06      187.16    104.46 o 
   3   1   9      322.77      307.23     17.80 o 
   4   1   9      206.31      194.23    114.90 o 
   5   1   9      111.33      104.30     12.77 o 
   6   1   9       12.97       12.43      5.89 o 
  -7   2   9        0.13       48.79     30.21 o 
  -4   2   9      107.32      110.43      5.13 o 
  -3   2   9      191.46      179.80      6.79 o 
  -2   2   9     1615.72     1618.28     42.45 o 
  -1   2   9      131.85      138.49      8.80 o 
   0   2   9      433.66      447.64     13.05 o 
   1   2   9       60.66       47.55      6.27 o 
   2   2   9      107.26       92.73      4.50 o 
   3   2   9      271.76      275.17      9.80 o 
   4   2   9      144.05      129.97     48.91 o 
   5   2   9       54.81       52.14      9.60 o 
   6   2   9        7.62        2.36      4.34 o 
  -4   3   9      105.22      103.98      4.98 o 
  -3   3   9      504.29      477.94     13.85 o 
  -2   3   9       40.03       37.75      5.29 o 
  -1   3   9      362.08      358.73    133.58 o 
   0   3   9      384.27      327.13     15.66 o 
   1   3   9      577.96      580.72     13.81 o 
   2   3   9        0.94        1.31      1.67 o 
   3   3   9        9.12       13.45      5.05 o 
   4   3   9      102.90      103.96     12.60 o 
   5   3   9       34.00       38.82      8.90 o 
  -4   4   9      215.00      225.24     10.09 o 
  -3   4   9        0.48       -0.06      2.52 o 
  -2   4   9        0.03        4.65      3.51 o 
  -1   4   9       18.60       74.45    184.47 o 
   0   4   9      509.76      511.87     22.11 o 
   1   4   9        0.04        0.21      1.39 o 
   2   4   9       52.37       49.70      4.21 o 
   3   4   9        0.00       10.22      7.18 o 
   4   4   9        5.14        6.73      4.86 o 
   5   4   9       35.15       50.46     10.25 o 
  -5   5   9        2.24       -0.42      2.27 o 
  -4   5   9        9.23        9.46      2.87 o 
  -3   5   9        0.64        2.07      3.18 o 
  -2   5   9       96.57       97.23     10.23 o 
  -1   5   9      229.95      196.96     13.75 o 
   0   5   9      184.53      169.77     12.71 o 
   1   5   9        3.26        3.30      1.88 o 
   2   5   9       95.14       94.36      6.34 o 
   3   5   9       46.63       46.28      9.23 o 
   4   5   9       10.24       13.56      7.00 o 
   5   5   9       57.09       66.83     11.66 o 
  -6   6   9        1.13       39.97     28.58 o 
  -5   6   9        1.42        0.29      2.78 o 
  -4   6   9      262.94      273.79     12.89 o 
  -3   6   9       24.58       23.92      5.96 o 
  -2   6   9       69.29       85.42     97.58 o 
  -1   6   9        2.84        1.58      3.54 o 
   0   6   9      645.22      628.78     27.76 o 
   1   6   9       66.82       52.86     19.93 o 
   2   6   9      124.69      133.05     13.44 o 
   3   6   9        9.04        4.66      5.13 o 
   4   6   9       42.94       35.49      9.15 o 
  -5   7   9      130.46      161.28     14.28 o 
  -4   7   9       20.82       27.31      4.70 o 
  -3   7   9      137.55      121.84     38.40 o 
  -2   7   9       40.10       97.46    239.12 o 
  -1   7   9       54.87       60.27      8.76 o 
   0   7   9      114.16      116.94     11.80 o 
   1   7   9        1.39        3.94      2.48 o 
   2   7   9      121.19      114.12     13.06 o 
   3   7   9       61.24       64.12     10.96 o 
   4   7   9       23.46       21.22      7.94 o 
  -5   8   9       44.73       51.05      9.24 o 
  -4   8   9        0.63        2.82      2.93 o 
  -3   8   9      102.89       93.71     20.42 o 
  -2   8   9      239.86      306.83    296.88 o 
  -1   8   9       48.49       50.30      8.59 o 
   0   8   9        2.20        2.95      3.70 o 
   1   8   9       34.07       42.96      8.47 o 
   2   8   9       10.21       13.55      6.59 o 
   3   8   9        2.97       12.13      6.80 o 
  -5   9   9        5.95        6.30      4.79 o 
  -4   9   9      153.03      150.77     10.93 o 
  -3   9   9        2.36       -1.25      3.08 o 
  -2   9   9        2.93      124.69    421.55 o 
  -1   9   9       38.96       39.89      8.27 o 
   0   9   9        0.15       -0.01      3.99 o 
   1   9   9        1.79        2.08      4.22 o 
   2   9   9       12.23       24.54      7.78 o 
  -5  10   9       16.13       10.73      5.54 o 
  -4  10   9       14.18        8.79      5.52 o 
  -3  10   9        0.31        1.44      2.41 o 
  -2  10   9       55.22      201.80    488.61 o 
  -1  10   9        4.64        7.88      5.99 o 
   0  10   9       60.53       63.55     10.80 o 
   1  10   9       92.52       85.35     12.45 o 
  -4  11   9        3.03       -0.79      4.43 o 
  -3  11   9      121.55      121.98     15.44 o 
  -2  11   9        7.23       71.26    295.04 o 
  -1  11   9       11.19       10.52      6.28 o 
   1 -13  10       67.53       56.99      9.97 o 
   0 -12  10        3.90        7.03      3.16 o 
   1 -12  10       93.80       88.63     12.27 o 
   2 -12  10       11.32       12.63      5.87 o 
   3 -12  10       22.45       24.31      7.57 o 
   4 -12  10        3.07      128.54    666.44 o 
  -2 -11  10       27.76       23.17      7.88 o 
  -1 -11  10       74.29       79.27     12.42 o 
   0 -11  10      101.38      101.02      9.20 o 
   1 -11  10        7.98       13.43      5.26 o 
   2 -11  10       10.81        6.92      4.72 o 
   3 -11  10        0.01        1.35      3.78 o 
   4 -11  10        0.52      119.30    634.73 o 
   5 -11  10        1.83        7.12     42.69 o 
  -3 -10  10        0.14        0.25      4.60 o 
  -2 -10  10       39.54       36.81      9.12 o 
  -1 -10  10        3.85        8.48      5.16 o 
   0 -10  10       66.98       65.62      9.23 o 
   1 -10  10       59.72       55.67      9.20 o 
   2 -10  10       20.07       22.26      6.92 o 
   3 -10  10       18.72       16.63      6.15 o 
   4 -10  10        1.39      128.46    545.69 o 
   5 -10  10        8.05       13.92      6.82 o 
  -3  -9  10       48.16       47.22      9.94 o 
  -2  -9  10       48.88       37.85      8.81 o 
  -1  -9  10       82.25       90.15     10.53 o 
   0  -9  10      125.83      117.83     11.63 o 
   1  -9  10      343.38      327.58     20.52 o 
   2  -9  10       42.94       50.13      8.86 o 
   3  -9  10       76.05       72.41     10.55 o 
   4  -9  10       19.72      148.17    403.13 o 
   5  -9  10       14.75       23.45      7.54 o 
   6  -9  10        2.43        7.37      6.34 o 
  -4  -8  10       68.75       72.56     12.53 o 
  -3  -8  10        3.30       15.36      5.94 o 
  -2  -8  10      246.73      230.53     18.71 o 
  -1  -8  10      371.19      400.51     15.28 o 
   0  -8  10      108.51      106.33     10.32 o 
   1  -8  10        7.81        7.46      4.00 o 
   2  -8  10       39.75       38.64      7.20 o 
   3  -8  10      129.78      113.42     39.89 o 
   4  -8  10        0.40       51.29    235.80 o 
   5  -8  10        3.57        6.98      6.08 o 
   6  -8  10        3.12        9.53      6.07 o 
  -5  -7  10       10.65       13.88      7.11 o 
  -4  -7  10       59.98       67.76     11.89 o 
  -3  -7  10       27.40       22.43      6.80 o 
  -2  -7  10      622.81      606.58     29.88 o 
  -1  -7  10      110.97      109.19      6.10 o 
   0  -7  10       56.40       62.53      5.63 o 
   1  -7  10        6.32        3.63      2.20 o 
   2  -7  10        0.80        0.31      1.82 o 
   3  -7  10       20.67       21.87      5.75 o 
   4  -7  10       26.92       46.48     65.23 o 
   5  -7  10       23.23       14.76      6.51 o 
   6  -7  10       19.12       12.83      6.61 o 
  -5  -6  10       17.32       27.27      8.60 o 
  -4  -6  10       63.11       67.46     11.19 o 
  -3  -6  10        1.71        1.61      3.66 o 
  -2  -6  10       10.53       10.96      1.98 o 
  -1  -6  10       18.61       18.80      3.34 o 
   0  -6  10        1.34        1.02      1.55 o 
   1  -6  10       25.74       31.23      3.81 o 
   2  -6  10       35.56       38.24      4.20 o 
   3  -6  10      224.04      214.66     10.16 o 
   4  -6  10       43.53       81.79     89.15 o 
   5  -6  10        5.89       10.30     19.50 o 
   6  -6  10        7.88        8.76      3.52 o 
  -6  -5  10        9.72        4.46      6.09 o 
  -5  -5  10       46.26       54.46     10.13 o 
  -4  -5  10        1.38        2.27      4.30 o 
  -3  -5  10      106.78      102.63      7.84 o 
  -2  -5  10      370.14      384.56      9.82 o 
  -1  -5  10      794.10      828.09     25.28 o 
   0  -5  10      282.11      263.02     16.85 o 
   1  -5  10       20.02       21.38      2.91 o 
   2  -5  10       66.49       66.78      5.17 o 
   3  -5  10      659.47      648.66     33.61 o 
   4  -5  10        7.18       12.95      5.15 o 
   5  -5  10       81.90       74.14      7.59 o 
   6  -5  10       22.00       17.68      6.73 o 
  -6  -4  10       60.81       59.94     11.52 o 
  -5  -4  10       30.98       30.56      7.75 o 
  -4  -4  10      149.79      161.41     14.71 o 
  -3  -4  10       23.02       26.06      2.51 o 
  -2  -4  10     1029.35      954.09     50.64 o 
  -1  -4  10        0.05        1.24      0.87 o 
   0  -4  10     1312.20     1272.07     97.44 o 
   1  -4  10      508.38      510.53     18.49 o 
   2  -4  10      168.90      173.06      7.93 o 
   3  -4  10        0.02        0.91      1.51 o 
   4  -4  10      110.71      122.42      8.50 o 
   5  -4  10       99.03      111.30     13.01 o 
   6  -4  10       22.70       15.83      6.54 o 
   7  -4  10        2.41        4.99      5.88 o 
  -6  -3  10       16.64       18.48      7.23 o 
  -5  -3  10      426.55      418.55     17.11 o 
  -4  -3  10      261.67      253.89      7.67 o 
  -3  -3  10       14.15       11.99      1.59 o 
  -2  -3  10      256.12      218.11     11.98 o 
  -1  -3  10      794.55      782.86     13.42 o 
   0  -3  10     1054.53     1004.38     36.22 o 
   1  -3  10      356.71      345.90     10.14 o 
   2  -3  10       33.43       30.42      2.65 o 
   3  -3  10        6.55       11.43      1.87 o 
   4  -3  10      305.08      327.14     19.42 o 
   5  -3  10       17.03       13.31      5.62 o 
   6  -3  10       50.45       46.09      9.63 o 
  -6  -2  10       13.68       14.13      4.03 o 
  -5  -2  10      366.84      365.83     11.84 o 
  -4  -2  10       94.98      101.26      4.63 o 
  -3  -2  10       19.55       20.74      1.95 o 
  -2  -2  10       30.48       28.67      1.36 o 
  -1  -2  10        0.69        1.04      0.75 o 
   0  -2  10        1.75        1.63      0.63 o 
   1  -2  10      112.06      120.20      4.47 o 
   2  -2  10        1.42        1.84      1.02 o 
   3  -2  10      241.91      257.29      9.59 o 
   4  -2  10      257.14      253.33     17.00 o 
   5  -2  10      121.66      161.03     15.36 o 
   6  -2  10        1.34       -2.87      4.46 o 
  -7  -1  10        7.56        8.70      5.79 o 
  -6  -1  10       72.33       71.49      7.48 o 
  -5  -1  10       51.69       50.69      4.31 o 
  -4  -1  10      201.91      207.16      8.15 o 
  -3  -1  10        8.82       11.34      2.02 o 
  -2  -1  10       12.03       10.74      1.45 o 
  -1  -1  10      268.58      246.52      6.31 o 
   0  -1  10     2565.42     2636.52     41.53 o 
   1  -1  10      382.59      357.62     10.39 o 
   2  -1  10       84.25       72.70      6.90 o 
   3  -1  10       35.37       29.66      4.41 o 
   4  -1  10      127.22      123.07     11.86 o 
   5  -1  10      154.46      161.28     15.22 o 
   6  -1  10       12.16        9.04      5.02 o 
  -7   0  10        1.39        4.41      4.48 o 
  -6   0  10        0.41        3.92      2.11 o 
  -5   0  10      205.33      209.34     11.31 o 
  -4   0  10      338.17      347.13     12.39 o 
  -3   0  10       59.11       62.25      3.96 o 
  -2   0  10       65.69       63.11      2.20 o 
  -1   0  10      589.18      599.23     11.99 o 
   0   0  10     1034.00     1014.99     16.12 o 
   1   0  10        1.20        2.87      1.90 o 
   2   0  10      565.29      581.28     22.52 o 
   3   0  10       40.72       46.25      6.76 o 
   4   0  10      139.52      136.83     12.79 o 
   5   0  10       56.01       56.98      9.41 o 
   6   0  10       18.64       15.49      6.42 o 
  -7   1  10       46.79       55.07     10.19 o 
  -6   1  10       65.06       43.72      7.97 o 
  -5   1  10      215.79      186.18     15.30 o 
  -4   1  10       41.95       41.32      4.12 o 
  -3   1  10      377.76      352.24      9.01 o 
  -2   1  10      607.03      574.49     24.92 o 
  -1   1  10       12.08       11.51      2.56 o 
   0   1  10       97.93       81.25      2.69 o 
   1   1  10       43.78       46.70      5.63 o 
   2   1  10     1278.11     1262.29     39.26 o 
   3   1  10        2.49        2.60      3.27 o 
   4   1  10        0.03       -2.19      4.27 o 
   5   1  10       21.89       19.69      6.97 o 
   6   1  10       26.64       31.57      8.62 o 
  -7   2  10       28.20       35.79      8.54 o 
  -4   2  10      275.29      260.47     13.93 o 
  -3   2  10      122.84      125.77      6.76 o 
  -2   2  10     1057.28     1024.05     30.56 o 
  -1   2  10        3.62        4.10      2.59 o 
   0   2  10       12.09        9.62      1.75 o 
   1   2  10      216.83      208.09      5.44 o 
   2   2  10       87.00       90.28      4.01 o 
   3   2  10      107.06      101.00     10.61 o 
   4   2  10       98.37      103.30     12.17 o 
   5   2  10        4.70        5.69      4.28 o 
   6   2  10        8.18       10.13      6.01 o 
  -4   3  10       19.00       18.50      2.27 o 
  -3   3  10       41.75       41.67      6.65 o 
  -2   3  10      251.22      246.35     13.71 o 
  -1   3  10        3.16        5.86      3.18 o 
   0   3  10       18.29      304.83    396.02 o 
   1   3  10       38.10       38.77      3.75 o 
   2   3  10      642.91      659.64     28.87 o 
   3   3  10      207.93      211.35     16.52 o 
   4   3  10       60.30       56.60      9.61 o 
   5   3  10       11.21       17.20      7.10 o 
  -4   4  10       30.27       33.01      3.91 o 
  -3   4  10      612.82      632.24     28.16 o 
  -2   4  10      358.27      385.47     19.20 o 
  -1   4  10       35.45       53.89     40.69 o 
   0   4  10      199.97      177.56     12.53 o 
   1   4  10      329.60      314.47     10.42 o 
   2   4  10      870.35      874.17     35.11 o 
   3   4  10      199.23      152.78     94.54 o 
   4   4  10       27.65       48.44      9.45 o 
   5   4  10        9.14       34.39      8.64 o 
  -4   5  10      116.36      117.54      7.97 o 
  -3   5  10      190.26      212.96     16.10 o 
  -2   5  10       66.93       56.77      8.97 o 
  -1   5  10      558.46      577.43    167.29 o 
   0   5  10      225.37      239.27     15.78 o 
   1   5  10       75.74       65.13      5.16 o 
   2   5  10       17.77       11.48      5.42 o 
   3   5  10      117.87      112.69     13.38 o 
   4   5  10       28.10       24.27      7.92 o 
  -4   6  10        0.88        1.26      2.29 o 
  -3   6  10       16.12       16.07      5.10 o 
  -2   6  10       95.21      108.48     44.45 o 
  -1   6  10      261.76      253.75     16.95 o 
   0   6  10        1.83        6.56      4.70 o 
   1   6  10        1.46        0.80      1.77 o 
   2   6  10      291.81      277.84     19.75 o 
   3   6  10        0.31        0.44      4.99 o 
   4   6  10       54.48       61.66     11.57 o 
  -6   7  10        0.29      -11.89     28.85 o 
  -5   7  10        0.25        0.81      2.95 o 
  -4   7  10        0.00        0.59      2.25 o 
  -3   7  10       69.97       75.29     10.50 o 
  -2   7  10        5.78       41.48    110.55 o 
  -1   7  10       57.22       54.99      8.71 o 
   0   7  10        3.92        2.39      3.91 o 
   1   7  10       15.61       18.27      6.58 o 
   2   7  10       20.50       23.08      7.37 o 
   3   7  10        7.39       18.04      7.22 o 
  -5   8  10       67.84       77.94     11.01 o 
  -4   8  10       44.25       37.36      5.60 o 
  -3   8  10        4.11        7.27     34.02 o 
  -2   8  10        3.48       53.98    176.45 o 
  -1   8  10      340.85      317.51     21.35 o 
   0   8  10       43.23       38.57      7.82 o 
   1   8  10       98.93      110.60     13.02 o 
   2   8  10        5.30       18.02      7.11 o 
   3   8  10      117.45      123.24     15.38 o 
  -5   9  10        1.70       -4.28      4.28 o 
  -4   9  10        2.42        0.08      2.58 o 
  -3   9  10       15.32       19.75     11.99 o 
  -2   9  10       36.77      108.38    229.85 o 
  -1   9  10       71.70       54.29      9.40 o 
   0   9  10        9.66       11.71      5.96 o 
   1   9  10       26.44       26.41      7.36 o 
   2   9  10       21.27       20.42      7.53 o 
  -5  10  10        0.98        1.40      4.02 o 
  -4  10  10        2.93        1.32      3.18 o 
  -3  10  10       38.34       34.50      5.66 o 
  -2  10  10        6.26       30.31    139.60 o 
  -1  10  10        3.88        6.93      5.42 o 
   0  10  10       24.21       20.93      6.88 o 
   1  10  10        3.07        1.20      4.97 o 
  -3  11  10        0.21        2.53     16.80 o 
  -2  11  10        4.06        4.29      4.80 o 
  -1  11  10       10.79        9.69      5.95 o 
   1 -13  11        3.19       -2.52      3.56 o 
   0 -12  11       57.11       56.66     12.26 o 
   1 -12  11       31.41       29.26      7.28 o 
   2 -12  11        0.02        4.07      4.40 o 
   3 -12  11       26.67       15.55      6.73 o 
  -2 -11  11      111.64      114.78     15.57 o 
  -1 -11  11        0.44       -0.43      4.53 o 
   0 -11  11       63.13       55.01      6.85 o 
   1 -11  11       39.17       30.76      7.38 o 
   2 -11  11       38.45       33.30      8.13 o 
   3 -11  11        1.60        3.95      4.57 o 
   4 -11  11        1.77      133.92    677.03 o 
   5 -11  11       23.57       27.31     51.41 o 
  -3 -10  11        0.17       -6.72      6.72 o 
  -2 -10  11       84.83       79.78     12.30 o 
  -1 -10  11       41.28       42.29      9.09 o 
   0 -10  11       17.50       17.98      4.07 o 
   1 -10  11      183.39      193.94     16.61 o 
   2 -10  11        2.26        5.56      4.44 o 
   3 -10  11       12.42       11.43      5.55 o 
   4 -10  11       36.05      165.42    455.16 o 
   5 -10  11        7.43       14.43     20.78 o 
  -3  -9  11        5.62        4.39      5.34 o 
  -2  -9  11       11.92       19.42      6.58 o 
  -1  -9  11       20.46       27.30      4.36 o 
   0  -9  11       44.40       33.03      6.42 o 
   1  -9  11        0.20       -3.28      3.33 o 
   2  -9  11        0.04        3.89      4.36 o 
   3  -9  11        0.22        2.80      4.43 o 
   4  -9  11        0.87       86.14    360.61 o 
   5  -9  11        0.30       -1.43      4.52 o 
   6  -9  11       50.24       39.29     10.06 o 
  -4  -8  11        1.41        5.72      6.26 o 
  -3  -8  11       11.76       20.32      6.84 o 
  -2  -8  11       40.34       50.38      9.07 o 
  -1  -8  11      225.61      248.78     11.60 o 
   0  -8  11       88.23       90.15      9.43 o 
   1  -8  11       13.70       16.27      3.57 o 
   2  -8  11        3.14        3.26      3.75 o 
   3  -8  11       24.95       19.02      6.79 o 
   4  -8  11        1.47       37.10    130.43 o 
   5  -8  11      209.23      219.49     20.14 o 
   6  -8  11        7.27       13.69      7.37 o 
  -5  -7  11      102.43      100.57     15.08 o 
  -4  -7  11      125.91      121.33     15.41 o 
  -3  -7  11       23.84       21.73      6.37 o 
  -2  -7  11       85.57       93.31     11.32 o 
  -1  -7  11      302.04      316.52     12.11 o 
   0  -7  11      627.71      628.67     19.10 o 
   1  -7  11       49.48       45.52      4.90 o 
   2  -7  11      165.90      170.01      8.87 o 
   3  -7  11       53.46       51.51      5.27 o 
   4  -7  11       60.47       71.19     30.78 o 
   5  -7  11       22.73       27.89      7.68 o 
   6  -7  11       15.31       15.19      4.61 o 
  -5  -6  11      114.90      129.71     16.16 o 
  -4  -6  11       67.60       63.99     10.82 o 
  -3  -6  11      419.94      431.52     25.21 o 
  -2  -6  11       36.17       36.72      4.87 o 
  -1  -6  11       74.32       68.22      4.37 o 
   0  -6  11       60.19       56.63      4.90 o 
   1  -6  11       10.90       13.99      2.73 o 
   2  -6  11      451.81      432.73     14.87 o 
   3  -6  11       12.24       12.23      2.85 o 
   4  -6  11       14.02       10.80     14.36 o 
   5  -6  11       14.15       16.76      6.87 o 
   6  -6  11       83.67       76.53     11.74 o 
  -5  -5  11      107.78      102.12     13.89 o 
  -4  -5  11      160.06      151.40     15.28 o 
  -3  -5  11      429.79      426.59     16.81 o 
  -2  -5  11      296.22      293.09      8.23 o 
  -1  -5  11        2.98        3.60      1.31 o 
   0  -5  11       95.65       92.21      5.75 o 
   1  -5  11       27.13       25.97      3.32 o 
   2  -5  11       52.37       57.57      4.99 o 
   3  -5  11        1.32        2.28      1.96 o 
   4  -5  11       10.22        7.33      5.14 o 
   5  -5  11       57.10       65.81      7.39 o 
   6  -5  11        0.34        2.54      4.73 o 
  -6  -4  11        1.67        5.34      5.77 o 
  -5  -4  11        3.69       -0.92      4.90 o 
  -4  -4  11       96.71       93.63      7.59 o 
  -3  -4  11        0.73        0.83      1.86 o 
  -2  -4  11       15.30       14.00      1.42 o 
  -1  -4  11      779.44      782.63     14.91 o 
   0  -4  11      137.53      143.95      4.09 o 
   1  -4  11       19.60       17.23      1.81 o 
   2  -4  11      270.79      255.05     10.21 o 
   3  -4  11      173.83      174.44      6.95 o 
   4  -4  11       55.72       59.00      6.17 o 
   5  -4  11       14.99       16.22      6.28 o 
   6  -4  11       55.35       66.53     11.52 o 
  -6  -3  11       41.62       42.81      9.87 o 
  -5  -3  11      108.03       97.42      8.25 o 
  -4  -3  11       82.56       82.24      5.54 o 
  -3  -3  11      478.07      464.42     17.81 o 
  -2  -3  11      299.67      310.75     11.61 o 
  -1  -3  11        5.73        8.26      1.08 o 
   0  -3  11       10.65       11.98      0.95 o 
   1  -3  11      294.78      306.10      7.85 o 
   2  -3  11     1189.55     1188.24     22.10 o 
   3  -3  11        6.80        7.17      1.69 o 
   4  -3  11       10.06       10.30      4.41 o 
   5  -3  11       35.46       27.29      7.05 o 
   6  -3  11       50.02       47.60      9.81 o 
  -6  -2  11        8.62       11.62      3.75 o 
  -5  -2  11       11.03       14.22      3.76 o 
  -4  -2  11      179.52      175.23      6.22 o 
  -3  -2  11      820.41      762.32     28.52 o 
  -2  -2  11      101.88       86.72      4.80 o 
  -1  -2  11      281.56      270.50      7.35 o 
   0  -2  11      129.87      123.48      3.85 o 
   1  -2  11       47.79       40.76      3.41 o 
   2  -2  11      210.00      209.15      8.28 o 
   3  -2  11       66.27       62.11      4.75 o 
   4  -2  11      277.70      277.13     18.13 o 
   5  -2  11       29.82       22.56      6.36 o 
   6  -2  11        4.51       14.36      6.12 o 
  -7  -1  11       50.67       54.89      7.44 o 
  -6  -1  11      137.44      133.76     10.30 o 
  -5  -1  11       41.36       41.32      4.06 o 
  -4  -1  11        0.33       -0.18      1.47 o 
  -3  -1  11      398.43      356.28     10.42 o 
  -2  -1  11      234.70      232.57      6.44 o 
  -1  -1  11      674.94      664.46     10.28 o 
   0  -1  11     1691.21     1642.31     27.27 o 
   1  -1  11       58.55       60.97      6.42 o 
   2  -1  11       95.56      102.88      5.85 o 
   3  -1  11      195.11      187.77     15.99 o 
   4  -1  11       30.78       28.38      6.13 o 
   5  -1  11       29.47       27.01      7.05 o 
   6  -1  11        4.95        6.01      5.44 o 
  -7   0  11        0.24        0.42      3.30 o 
  -6   0  11      171.34      181.11     11.90 o 
  -5   0  11       92.45       91.02      7.68 o 
  -4   0  11        0.02        1.95      1.50 o 
  -3   0  11      195.90      179.31      6.08 o 
  -2   0  11       61.92       56.43      2.24 o 
  -1   0  11      151.86      166.02      6.98 o 
   0   0  11        5.00       10.04      2.75 o 
   1   0  11       61.51       57.00      5.93 o 
   2   0  11      445.25      483.85     20.81 o 
   3   0  11       12.29       12.80     15.59 o 
   4   0  11      310.13      305.44     19.82 o 
   5   0  11       15.98       17.87      6.10 o 
   6   0  11       31.67       29.90      8.15 o 
  -7   1  11      148.99      151.31     16.53 o 
  -6   1  11        0.04       -0.81      4.20 o 
  -5   1  11       24.74       22.75      6.16 o 
  -4   1  11        0.04        0.13      1.63 o 
  -3   1  11       26.75       24.96      1.69 o 
  -2   1  11       20.33       18.54      2.44 o 
  -1   1  11     1387.64     1339.47     25.77 o 
   0   1  11      860.22      789.73     36.10 o 
   1   1  11      262.17      292.19     14.87 o 
   2   1  11       30.96       24.39      5.13 o 
   3   1  11      303.07      287.82     18.05 o 
   4   1  11      195.52      197.14     16.52 o 
   5   1  11        1.10       -2.71      4.89 o 
   6   1  11       10.32        7.66      5.25 o 
  -7   2  11        0.02       -0.48      3.66 o 
  -4   2  11        0.16        1.83      1.83 o 
  -3   2  11      245.97      237.14      8.04 o 
  -2   2  11     1067.14      878.93    269.30 o 
  -1   2  11     1604.27     1646.59     44.75 o 
   0   2  11       56.04       46.21      2.42 o 
   1   2  11      439.85      449.08     20.14 o 
   2   2  11        1.28        3.48      3.70 o 
   3   2  11      235.94      234.49     16.84 o 
   4   2  11        0.01        2.72     17.69 o 
   5   2  11       61.76       57.19     10.34 o 
  -4   3  11      113.78      113.49      5.44 o 
  -3   3  11      121.63      126.63     11.68 o 
  -2   3  11       56.54       62.76      7.13 o 
  -1   3  11      276.43      275.11     15.00 o 
   0   3  11      197.68      189.43     12.71 o 
   1   3  11      273.30      258.28      7.62 o 
   2   3  11        0.29       72.00    145.47 o 
   3   3  11       49.22       47.19      8.46 o 
   4   3  11       25.02       31.17      8.21 o 
   5   3  11       12.14       30.68      8.36 o 
  -4   4  11      124.74      126.96      7.74 o 
  -3   4  11      101.05       97.53     10.79 o 
  -2   4  11        0.36        1.56      3.63 o 
  -1   4  11      460.36      380.58    194.52 o 
   0   4  11       68.17      199.79    300.68 o 
   1   4  11       24.57       20.33      2.54 o 
   2   4  11       22.26       22.91      6.44 o 
   3   4  11      241.10      242.48     18.86 o 
   4   4  11       12.75       21.24      7.82 o 
   5   4  11        1.41        6.47      7.21 o 
  -6   5  11       48.70       44.33     29.35 o 
  -5   5  11        9.49       18.94     26.40 o 
  -4   5  11       52.60       43.93      5.04 o 
  -3   5  11       32.46       31.05      6.59 o 
  -2   5  11       51.12       48.35      7.81 o 
  -1   5  11      184.08      231.90    154.12 o 
   0   5  11       15.32       26.71      6.47 o 
   1   5  11      547.57      594.74    132.25 o 
   2   5  11        7.31        5.22      5.05 o 
   3   5  11        4.58       -3.27      5.46 o 
   4   5  11       10.96        6.29      6.12 o 
  -4   6  11      143.95      149.82      9.76 o 
  -3   6  11      261.73      263.68     19.49 o 
  -2   6  11      181.13      161.12     51.59 o 
  -1   6  11        7.69      128.36    351.71 o 
   0   6  11      226.11      241.94     16.92 o 
   1   6  11      411.60      412.11     23.77 o 
   2   6  11        0.56        0.69      4.70 o 
   3   6  11       28.18       20.37      7.54 o 
   4   6  11        3.33        3.62      6.79 o 
  -5   7  11       11.44        4.52      4.67 o 
  -4   7  11      132.05      135.87      9.96 o 
  -3   7  11      100.06      107.30     12.78 o 
  -2   7  11       87.89      102.41     21.94 o 
  -1   7  11       68.75      211.88    468.54 o 
   0   7  11       86.61       77.96     10.41 o 
   1   7  11        9.47       12.31      6.22 o 
   2   7  11        5.56        6.14      6.06 o 
   3   7  11        1.59        4.22      6.47 o 
  -5   8  11        1.96        1.99      4.59 o 
  -4   8  11       67.84       64.80      7.28 o 
  -3   8  11       89.94       86.21     11.96 o 
  -2   8  11       47.11       74.45    108.05 o 
  -1   8  11        0.42      160.25    543.69 o 
   0   8  11        0.05        1.14      3.93 o 
   1   8  11      183.62      195.87     17.44 o 
   2   8  11        0.03        7.77      6.89 o 
  -4   9  11        2.99        5.31      3.83 o 
  -3   9  11       70.80       69.77     11.24 o 
  -2   9  11        7.09       34.00    117.25 o 
  -1   9  11       20.84       18.92      6.06 o 
   0   9  11       94.92       87.14     12.16 o 
   1   9  11       15.90       26.32      7.68 o 
  -4  10  11       77.61       75.73      8.55 o 
  -3  10  11        3.43        4.96      4.78 o 
  -2  10  11      143.77      141.95     32.84 o 
  -1  10  11        8.45        3.37      4.79 o 
   0  10  11       54.43       37.93      9.23 o 
   0 -12  12        8.24        3.58      4.99 o 
   1 -12  12        2.27        5.15      4.28 o 
   2 -12  12       19.75       13.62      6.32 o 
   3 -12  12        0.56        7.21      5.29 o 
  -1 -11  12        9.80       10.87      6.05 o 
   0 -11  12        0.03        2.12      6.86 o 
   1 -11  12        7.89        0.38      3.03 o 
   2 -11  12       47.63       45.96      9.24 o 
   3 -11  12        0.02       -4.53      4.53 o 
   4 -11  12        5.80      111.25    471.85 o 
   5 -11  12        2.98       11.41     47.46 o 
  -2 -10  12        6.29        3.64      4.79 o 
  -1 -10  12       28.65       26.63      7.65 o 
   0 -10  12       14.94       14.83      4.08 o 
   1 -10  12       76.07       81.19     10.81 o 
   2 -10  12      104.29      102.36     12.79 o 
   3 -10  12       31.70       25.26      7.70 o 
   4 -10  12       53.55      192.51    511.21 o 
   5 -10  12        7.81        9.56      6.03 o 
  -3  -9  12      270.78      273.31     23.60 o 
  -2  -9  12       11.94       10.60      5.48 o 
  -1  -9  12       83.53       79.54     11.12 o 
   0  -9  12       29.76       33.47      6.34 o 
   1  -9  12       86.04       77.71     10.16 o 
   2  -9  12       89.12       80.98     10.89 o 
   3  -9  12        6.83        9.66      5.10 o 
   4  -9  12       12.75       67.04    302.19 o 
   5  -9  12        1.31        2.80      4.61 o 
  -4  -8  12        8.19        6.31      5.30 o 
  -3  -8  12       96.68       99.04     13.74 o 
  -2  -8  12       15.29       14.69      5.40 o 
  -1  -8  12       21.68       20.52      3.60 o 
   0  -8  12      332.43      342.15     16.81 o 
   1  -8  12       34.53       26.22      4.27 o 
   2  -8  12        0.41        0.15      2.00 o 
   3  -8  12       90.55       82.92     11.10 o 
   4  -8  12       18.94       51.10    109.63 o 
   5  -8  12       38.88       36.93      8.99 o 
   6  -8  12        4.87        7.55      3.43 o 
  -4  -7  12        0.00       -2.17      4.23 o 
  -3  -7  12       14.38       11.93      5.55 o 
  -2  -7  12        0.07        0.10      2.36 o 
  -1  -7  12      198.03      198.99      8.28 o 
   0  -7  12       40.69       39.81      7.85 o 
   1  -7  12       86.60       77.03      6.36 o 
   2  -7  12       29.49       30.89      4.35 o 
   3  -7  12        0.22        0.69      3.68 o 
   4  -7  12        3.56        4.31      8.16 o 
   5  -7  12        3.18        2.49      5.31 o 
   6  -7  12        1.95        1.53      3.13 o 
  -5  -6  12       29.41       41.47      9.69 o 
  -4  -6  12       42.22       40.23      9.11 o 
  -3  -6  12       46.46       44.67      5.76 o 
  -2  -6  12      109.06      117.89      8.55 o 
  -1  -6  12       42.89       46.77      3.62 o 
   0  -6  12       19.68       19.04      3.15 o 
   1  -6  12        0.34        0.79      1.48 o 
   2  -6  12       91.72       85.56      6.57 o 
   3  -6  12       12.36       15.06      3.14 o 
   4  -6  12      490.30      473.05     27.09 o 
   5  -6  12        2.48        0.70      3.19 o 
   6  -6  12       18.63       18.36      6.65 o 
  -5  -5  12       66.01       59.67     11.03 o 
  -4  -5  12       11.41        4.33      4.16 o 
  -3  -5  12       10.49       10.58      3.11 o 
  -2  -5  12      271.70      288.12     12.78 o 
  -1  -5  12      446.32      461.36     11.37 o 
   0  -5  12      858.28      851.70     22.30 o 
   1  -5  12      215.24      196.41      9.09 o 
   2  -5  12       31.73       27.31      3.68 o 
   3  -5  12      194.89      189.80      9.10 o 
   4  -5  12       63.22       73.48      7.19 o 
   5  -5  12       11.48        9.63      5.24 o 
   6  -5  12        0.04       -1.72      4.22 o 
  -6  -4  12       90.61       91.83     13.94 o 
  -5  -4  12       20.46       11.41      5.97 o 
  -4  -4  12       12.55       12.94      4.37 o 
  -3  -4  12        0.05       -0.64      1.81 o 
  -2  -4  12        0.25        0.10      1.83 o 
  -1  -4  12     1205.18     1198.20     20.40 o 
   0  -4  12       10.70       10.70      1.59 o 
   1  -4  12      717.79      694.34     17.03 o 
   2  -4  12       70.50       70.92      4.22 o 
   3  -4  12      188.31      186.72      7.41 o 
   4  -4  12       55.20       47.74      5.71 o 
   5  -4  12      149.03      148.07     56.85 o 
   6  -4  12        0.38        3.93      4.59 o 
  -6  -3  12       44.74       38.09      9.19 o 
  -5  -3  12        0.45        0.51      2.93 o 
  -4  -3  12      209.31      214.26      9.20 o 
  -3  -3  12      346.23      333.96     10.94 o 
  -2  -3  12        5.05        5.60      3.02 o 
  -1  -3  12        0.02        0.30      0.92 o 
   0  -3  12      199.02      173.89      6.33 o 
   1  -3  12      347.21      358.21     16.46 o 
   2  -3  12        5.53        5.93      1.52 o 
   3  -3  12       68.41       82.29      5.70 o 
   4  -3  12      183.40      201.71     15.34 o 
   5  -3  12        1.74       -0.12      3.72 o 
   6  -3  12        5.46        9.16      5.72 o 
  -6  -2  12       27.67       28.18      5.30 o 
  -5  -2  12      121.96      120.58      9.31 o 
  -4  -2  12       15.70       15.47      2.72 o 
  -3  -2  12       82.44       85.50      3.70 o 
  -2  -2  12      375.35      326.61     12.76 o 
  -1  -2  12       80.19       68.55      3.62 o 
   0  -2  12      329.95      337.19      7.28 o 
   1  -2  12      708.22      702.87     12.13 o 
   2  -2  12      190.66      174.28      7.77 o 
   3  -2  12      178.49      167.93      8.16 o 
   4  -2  12      175.15      177.35     14.43 o 
   5  -2  12      150.09      144.15     14.82 o 
   6  -2  12       82.62       93.73     13.34 o 
  -7  -1  12       15.60       17.49      5.90 o 
  -6  -1  12      133.19      129.86     10.28 o 
  -5  -1  12        0.08        0.32      2.92 o 
  -4  -1  12      124.10      115.06      6.35 o 
  -3  -1  12      158.48      183.41      7.41 o 
  -2  -1  12       15.25       20.36      1.98 o 
  -1  -1  12      154.73      150.40      4.15 o 
   0  -1  12      314.79      312.88     11.12 o 
   1  -1  12     2177.59     2364.36    220.53 o 
   2  -1  12       20.16       18.41      2.77 o 
   3  -1  12      101.18      101.26      6.55 o 
   4  -1  12       83.74       86.22     10.29 o 
   5  -1  12       22.58       23.26     12.28 o 
   6  -1  12        0.22       -5.87      5.87 o 
  -7   0  12       25.05       24.07      7.09 o 
  -6   0  12        0.00        1.57      3.02 o 
  -5   0  12      179.34      170.50     10.59 o 
  -4   0  12      450.59      442.40     12.44 o 
  -3   0  12      283.64      295.83      8.21 o 
  -2   0  12       28.24       25.29      2.18 o 
  -1   0  12      121.75      122.52      6.30 o 
   0   0  12      853.95      877.36     26.14 o 
   1   0  12      513.95      498.58     19.56 o 
   2   0  12       28.82       16.43      4.25 o 
   3   0  12      100.14      100.00     39.99 o 
   4   0  12        7.84        3.67      3.72 o 
   5   0  12       54.41       56.27     10.28 o 
   6   0  12       44.62       37.58      9.13 o 
  -7   1  12       10.52        7.24      4.54 o 
  -6   1  12        0.24        3.68      3.69 o 
  -4   1  12      287.06      259.86     14.95 o 
  -3   1  12        9.06        9.42      1.13 o 
  -2   1  12       42.40       50.23      6.30 o 
  -1   1  12      678.71      674.78     16.22 o 
   0   1  12        5.83        7.93      1.52 o 
   1   1  12      191.36      209.87     12.84 o 
   2   1  12       65.72       55.63      7.29 o 
   3   1  12       10.73        6.88      4.10 o 
   4   1  12        1.17       -2.17      4.40 o 
   5   1  12       89.05       93.54     13.12 o 
   6   1  12        2.52        0.94      4.65 o 
  -7   2  12       32.98       37.36      9.08 o 
  -4   2  12       78.69       84.45      6.52 o 
  -3   2  12       76.55       75.11      4.15 o 
  -2   2  12      182.83      190.82     38.91 o 
  -1   2  12       14.41       14.02      3.84 o 
   0   2  12      318.48      321.84      9.48 o 
   1   2  12      414.72      396.54     19.47 o 
   2   2  12       46.38       41.94      7.21 o 
   3   2  12      151.93      159.66     14.29 o 
   4   2  12       36.87       33.29     22.27 o 
   5   2  12       45.76       51.45     10.26 o 
  -4   3  12      178.34      189.66     10.18 o 
  -3   3  12        0.30        1.80      2.98 o 
  -2   3  12       37.08       44.04      6.25 o 
  -1   3  12      362.14      369.63     18.15 o 
   0   3  12      190.96      208.84      8.11 o 
   1   3  12      147.02      138.88     11.66 o 
   2   3  12      239.40      295.95    187.80 o 
   3   3  12      160.61      182.24     16.03 o 
   4   3  12        4.93        7.44      9.06 o 
   5   3  12        0.06       13.01      6.00 o 
  -7   4  12       15.11       16.94     29.79 o 
  -4   4  12       67.08       70.69      4.78 o 
  -3   4  12       76.68       90.49     10.77 o 
  -2   4  12     1306.49     1326.38     43.22 o 
  -1   4  12      132.18      120.74     10.74 o 
   0   4  12      112.63      110.10      5.82 o 
   1   4  12        0.06        1.11      3.75 o 
   2   4  12       95.41       81.66     33.58 o 
   3   4  12      313.89      301.04     21.49 o 
   4   4  12       99.17       89.61     13.16 o 
  -5   5  12       29.13       19.83     25.92 o 
  -4   5  12       13.10       14.98      3.32 o 
  -3   5  12      121.36      121.10     13.07 o 
  -2   5  12      153.07      169.04     14.35 o 
  -1   5  12       19.83       22.68     33.46 o 
   0   5  12      142.57      217.65    217.50 o 
   1   5  12        0.08        2.69      4.59 o 
   2   5  12        2.45       -1.64      5.30 o 
   3   5  12       92.31       90.26     12.67 o 
   4   5  12        0.05        5.24      6.93 o 
  -5   6  12       44.27       41.45      9.12 o 
  -4   6  12        0.58        0.49      2.30 o 
  -3   6  12        8.94        8.57      4.53 o 
  -2   6  12      123.64      123.46     13.07 o 
  -1   6  12      154.08      159.91     48.26 o 
   0   6  12       23.88       25.17      6.51 o 
   1   6  12        0.69        2.21      4.71 o 
   2   6  12       62.02       65.09     10.57 o 
   3   6  12      106.05      103.93     13.96 o 
  -6   7  12       48.68        4.90     29.65 o 
  -5   7  12        5.77        7.34      5.22 o 
  -4   7  12       10.66        9.40      3.46 o 
  -3   7  12       68.27       75.12     11.27 o 
  -2   7  12      173.29      155.90     43.99 o 
  -1   7  12        0.86       55.29    211.70 o 
   0   7  12      200.01      214.91     17.03 o 
   1   7  12        3.32       12.70      6.42 o 
   2   7  12       30.56       21.43      6.93 o 
   3   7  12        8.35        7.27      6.66 o 
  -6   8  12        0.98        2.83     32.62 o 
  -5   8  12       16.30       17.63      6.77 o 
  -4   8  12      119.48      114.10      9.80 o 
  -3   8  12      227.73      211.19     19.00 o 
  -2   8  12        4.65       19.78     67.33 o 
  -1   8  12       85.94       79.01     11.21 o 
   0   8  12      118.23       97.16     12.43 o 
   1   8  12       23.96       35.74      8.29 o 
   2   8  12       23.85       27.77      8.34 o 
  -5   9  12       75.88       60.60     11.38 o 
  -4   9  12        3.30        3.96      3.02 o 
  -3   9  12        7.57        6.78      5.08 o 
  -2   9  12       12.89       21.51     25.68 o 
  -1   9  12       30.02       31.70      8.19 o 
   0   9  12       10.73       12.72      6.17 o 
   1   9  12        0.02       -0.51      4.84 o 
  -4  10  12       15.31        6.89      3.71 o 
  -3  10  12        4.62        4.52      4.46 o 
  -2  10  12       13.24       11.65      6.46 o 
  -1  10  12        8.37       13.75      6.89 o 
   0  10  12       17.76       12.86      5.55 o 
   0 -12  13        5.49       12.54      6.21 o 
   1 -12  13       55.16       45.29      9.16 o 
   2 -12  13        0.13        0.56      4.13 o 
   3 -12  13        5.16        6.91      5.30 o 
  -1 -11  13       63.41       53.23     10.55 o 
   0 -11  13       11.18        9.52      5.83 o 
   1 -11  13        7.88       11.69      5.03 o 
   2 -11  13       15.60       15.47      6.54 o 
   3 -11  13        0.01       -0.52      4.43 o 
   4 -11  13        0.77      134.19    589.44 o 
  -2 -10  13        0.39        3.67      4.12 o 
  -1 -10  13        8.68        9.44      5.53 o 
   0 -10  13        0.49       -0.81      2.44 o 
   1 -10  13       46.23       48.44      8.56 o 
   2 -10  13        6.98        8.05      5.09 o 
   3 -10  13       10.30       19.29      7.15 o 
   4 -10  13       59.45      190.59    418.60 o 
   5 -10  13        2.72        0.59      4.86 o 
  -3  -9  13       13.06        9.27      6.03 o 
  -2  -9  13       91.25       82.63     12.13 o 
  -1  -9  13       22.35        9.76      5.56 o 
   0  -9  13        1.63       -0.50      2.17 o 
   1  -9  13       31.28       31.15      6.47 o 
   2  -9  13       45.25       46.40      8.45 o 
   3  -9  13       13.22       11.51      5.27 o 
   4  -9  13        2.66       50.32    231.92 o 
   5  -9  13        3.19        0.95      5.57 o 
   6  -9  13        5.04        4.36      3.61 o 
  -4  -8  13        5.46        4.87      5.00 o 
  -3  -8  13        0.11        1.48      3.82 o 
  -2  -8  13       33.25       21.82      6.50 o 
  -1  -8  13      115.45      133.47      9.81 o 
   0  -8  13       80.47       83.47      5.92 o 
   1  -8  13      215.01      205.22     11.28 o 
   2  -8  13      178.19      168.06     16.99 o 
   3  -8  13      158.20      152.82     15.16 o 
   4  -8  13        2.98        6.75     18.94 o 
   5  -8  13       45.42       44.03     10.22 o 
   6  -8  13       25.18       23.06      5.09 o 
  -4  -7  13      297.43      301.72     24.35 o 
  -3  -7  13       65.37       65.79     10.80 o 
  -2  -7  13       71.09       63.93      6.87 o 
  -1  -7  13       10.01        9.38      2.19 o 
   0  -7  13      242.04      236.29      9.23 o 
   1  -7  13      231.72      232.59     11.28 o 
   2  -7  13        4.35        2.92      2.34 o 
   3  -7  13        0.18        3.40      2.15 o 
   4  -7  13        0.41        5.98     31.08 o 
   5  -7  13        9.22       13.00      4.92 o 
   6  -7  13        4.43        1.12      3.63 o 
  -5  -6  13       59.37       58.17     11.57 o 
  -4  -6  13      145.52      140.71     15.96 o 
  -3  -6  13       33.32       34.08      5.27 o 
  -2  -6  13       44.54       48.56      5.79 o 
  -1  -6  13      282.56      278.81      9.13 o 
   0  -6  13      206.22      202.04      7.94 o 
   1  -6  13       15.93       12.53      1.80 o 
   2  -6  13      239.23      224.50     10.84 o 
   3  -6  13       14.22       16.66      5.70 o 
   4  -6  13       43.75       54.41      6.58 o 
   5  -6  13       12.43       13.85      4.32 o 
   6  -6  13       10.45       14.45      6.59 o 
  -5  -5  13        0.11       -2.06      5.05 o 
  -4  -5  13        2.79        0.85      3.73 o 
  -3  -5  13       49.53       47.05      5.78 o 
  -2  -5  13      151.83      139.15      8.88 o 
  -1  -5  13        0.24        0.78      1.02 o 
   0  -5  13      684.14      678.62     15.02 o 
   1  -5  13      313.32      310.43      8.23 o 
   2  -5  13       12.81       14.41      2.25 o 
   3  -5  13        9.48       15.21     23.15 o 
   4  -5  13       20.29       25.74      8.71 o 
   5  -5  13       19.82       21.42      6.66 o 
   6  -5  13        0.08        4.58      5.26 o 
  -6  -4  13       18.39       20.62      7.35 o 
  -5  -4  13       18.14        9.67      5.22 o 
  -4  -4  13      290.49      302.37     14.45 o 
  -3  -4  13        0.20       -0.96      2.01 o 
  -2  -4  13        0.90        2.19      1.80 o 
  -1  -4  13       76.96       77.81      4.06 o 
   0  -4  13      376.64      396.26      8.07 o 
   1  -4  13      463.23      457.96     12.45 o 
   2  -4  13      128.68      131.23      5.91 o 
   3  -4  13      434.27      419.47     15.14 o 
   4  -4  13        0.03       -0.54      2.93 o 
   5  -4  13        9.26       14.63      5.71 o 
   6  -4  13       16.90       19.98      7.31 o 
  -6  -3  13        7.78        3.95      5.05 o 
  -5  -3  13       23.10       25.57      6.99 o 
  -4  -3  13       55.58       53.47      4.80 o 
  -3  -3  13       70.04       75.76      5.21 o 
  -2  -3  13     1091.59     1070.11     25.48 o 
  -1  -3  13      148.88      151.68      5.70 o 
   0  -3  13      141.30      132.21      5.41 o 
   1  -3  13      136.30      133.51      8.54 o 
   2  -3  13      162.93      155.84      6.40 o 
   3  -3  13      135.34      146.91      7.94 o 
   4  -3  13        6.07        4.12      3.50 o 
   5  -3  13       62.79       53.33     25.49 o 
   6  -3  13        7.70        7.68      5.46 o 
  -6  -2  13       13.16       16.57      4.42 o 
  -5  -2  13        0.13        1.46      2.71 o 
  -4  -2  13       23.76       21.41      3.18 o 
  -3  -2  13       27.29       31.65      2.30 o 
  -2  -2  13     1419.92     1343.63     22.48 o 
  -1  -2  13      263.77      266.54      9.72 o 
   0  -2  13      446.33      420.57     13.46 o 
   1  -2  13        9.40       12.00      1.58 o 
   2  -2  13      138.15      122.56      6.70 o 
   3  -2  13       44.89       33.34      3.85 o 
   4  -2  13        1.47        1.66      3.30 o 
   5  -2  13      149.90      120.38     67.45 o 
   6  -2  13      105.54      126.58     15.76 o 
  -7  -1  13        0.67       -3.25      3.99 o 
  -6  -1  13       60.41       71.28      7.83 o 
  -5  -1  13       15.24       16.89      4.00 o 
  -4  -1  13      107.96      100.09      6.67 o 
  -3  -1  13       23.29       21.22      2.33 o 
  -2  -1  13        1.46        1.96      1.04 o 
  -1  -1  13      221.17      215.39      5.32 o 
   0  -1  13       73.07       78.98      3.48 o 
   1  -1  13      302.62      332.44     27.59 o 
   2  -1  13      226.09      244.80     29.57 o 
   3  -1  13      157.67      162.16      8.55 o 
   4  -1  13        1.85        0.21      3.91 o 
   5  -1  13        0.70       -0.96      4.45 o 
   6  -1  13        8.04        5.40      5.22 o 
  -7   0  13        0.37       -0.62      3.41 o 
  -6   0  13       50.64       57.37      7.07 o 
  -5   0  13       13.82       20.40      4.27 o 
  -4   0  13      151.93      147.86      7.17 o 
  -3   0  13       71.94       83.04      5.97 o 
  -2   0  13      428.06      412.22      9.57 o 
  -1   0  13      672.57      606.96     37.12 o 
   0   0  13      186.70      188.02     10.33 o 
   1   0  13      107.39      108.67      8.80 o 
   2   0  13      390.15      371.60     18.72 o 
   3   0  13      171.54      180.35     20.22 o 
   4   0  13        0.05       -1.51      3.76 o 
   5   0  13      171.84      200.26     18.56 o 
   6   0  13        2.26       -0.97      4.43 o 
  -7   1  13       13.29       15.70      6.70 o 
  -6   1  13       25.04       24.43      7.05 o 
  -5   1  13       32.32       23.30     14.08 o 
  -4   1  13      158.77      152.93      8.62 o 
  -3   1  13      164.24      148.64      6.58 o 
  -2   1  13      526.06      505.61     15.76 o 
  -1   1  13      249.04      258.46      9.33 o 
   0   1  13     1051.09      990.31     21.10 o 
   1   1  13       40.97       36.09      5.80 o 
   2   1  13      125.71      142.48     11.86 o 
   3   1  13       70.18       67.80     14.62 o 
   4   1  13       53.59       48.15      9.05 o 
   5   1  13        2.48        2.27      4.75 o 
  -7   2  13       11.42       13.84      7.21 o 
  -4   2  13      205.32      207.22     10.76 o 
  -3   2  13        3.52        6.04      2.58 o 
  -2   2  13      543.22      528.79     21.12 o 
  -1   2  13     1471.86     1409.61     28.75 o 
   0   2  13      771.87      736.32     17.50 o 
   1   2  13        1.70       -0.80      3.64 o 
   2   2  13        0.02        4.55      4.78 o 
   3   2  13        1.54        6.95      5.29 o 
   4   2  13      171.99      148.26    100.10 o 
   5   2  13        9.73       12.54      6.77 o 
  -7   3  13        2.72        9.40     15.52 o 
  -4   3  13        3.52        3.35      2.04 o 
  -3   3  13       81.86       85.52     14.11 o 
  -2   3  13      131.63      130.26     10.97 o 
  -1   3  13        4.28        6.26      3.36 o 
   0   3  13       64.82       66.57      4.64 o 
   1   3  13        8.99       10.53      4.88 o 
   2   3  13        6.59      206.71    441.14 o 
   3   3  13       23.95       22.47      6.81 o 
   4   3  13      236.83      263.59     21.35 o 
   5   3  13        1.42       16.85      7.06 o 
  -5   4  13       30.37        0.67     24.03 o 
  -4   4  13       36.70       32.92      4.66 o 
  -3   4  13       53.16       65.76      9.75 o 
  -2   4  13        0.01        8.58     11.16 o 
  -1   4  13       90.34       91.19      9.86 o 
   0   4  13      928.86      872.43     20.18 o 
   1   4  13        2.52        4.93      4.61 o 
   2   4  13       34.90       25.73      7.28 o 
   3   4  13        8.21       19.45      7.63 o 
   4   4  13       37.32       34.49      9.57 o 
  -5   5  13      159.50      160.35     17.08 o 
  -4   5  13       24.09       22.86      3.87 o 
  -3   5  13       28.46       31.59      7.37 o 
  -2   5  13       31.61       31.45      6.99 o 
  -1   5  13      527.45      504.34     24.66 o 
   0   5  13       49.49       54.79      8.46 o 
   1   5  13       36.16       47.95      8.54 o 
   2   5  13      169.02      158.06     15.33 o 
   3   5  13       37.13       39.71      8.78 o 
   4   5  13        8.83       10.04      6.53 o 
  -5   6  13       12.82       17.77      6.74 o 
  -4   6  13        1.93        5.04      2.75 o 
  -3   6  13      347.01      351.01     24.06 o 
  -2   6  13       88.90       97.25     11.85 o 
  -1   6  13       75.53       68.47     11.13 o 
   0   6  13        0.04        2.92      4.73 o 
   1   6  13       32.52       27.34      7.80 o 
   2   6  13      194.03      204.15     18.09 o 
   3   6  13        0.06        2.72      5.99 o 
  -5   7  13        4.04        1.96      4.59 o 
  -4   7  13       94.32       90.36      8.41 o 
  -3   7  13       23.82       19.07      6.36 o 
  -2   7  13       47.63       52.25      9.80 o 
  -1   7  13        0.00       -0.31      4.33 o 
   0   7  13        0.00        4.69      5.20 o 
   1   7  13       25.35       41.32      8.87 o 
   2   7  13       61.87       55.50     10.54 o 
   3   7  13        2.89        0.91      5.83 o 
  -5   8  13        0.24        3.26      4.94 o 
  -4   8  13        0.31        3.60      3.08 o 
  -3   8  13       17.44       17.53      6.47 o 
  -2   8  13      121.12      118.07     14.26 o 
  -1   8  13       13.44        8.34      5.27 o 
   0   8  13        0.75        2.03      4.48 o 
   1   8  13        4.48       12.19      6.23 o 
   2   8  13       85.41       84.59     12.53 o 
  -5   9  13       10.00       13.58      6.18 o 
  -4   9  13        9.68        7.09      3.44 o 
  -3   9  13       83.91       81.67     12.35 o 
  -2   9  13        3.77        3.45      5.26 o 
  -1   9  13       25.08       22.59      7.05 o 
   0   9  13       17.61       12.94      6.18 o 
   1   9  13      113.56       97.54     13.25 o 
  -4  10  13       15.85        8.79      7.23 o 
  -3  10  13       50.96       44.42      9.88 o 
  -2  10  13        3.10        5.42      5.26 o 
  -1  10  13       79.52       84.01     12.95 o 
   0 -12  14        3.14        9.17      5.52 o 
   1 -12  14        1.71        1.71      2.48 o 
   2 -12  14       45.49       47.06      9.87 o 
   3 -12  14        3.14       -4.36      5.33 o 
  -1 -11  14       36.04       31.35      8.19 o 
   0 -11  14       33.59       34.87      8.58 o 
   1 -11  14       39.68       35.43      8.05 o 
   2 -11  14       31.11       42.17      9.60 o 
   3 -11  14        4.50        4.08      5.53 o 
   4 -11  14        1.43      142.19    455.26 o 
  -2 -10  14      113.16      111.14     14.66 o 
  -1 -10  14       32.73       32.74      8.30 o 
   0 -10  14       59.09       53.19      6.55 o 
   1 -10  14       76.03       63.17      9.70 o 
   2 -10  14       50.04       52.46      9.38 o 
   3 -10  14      229.65      258.46     21.90 o 
   4 -10  14       53.69      162.19    287.73 o 
   5 -10  14        0.11       -5.68      5.68 o 
  -3  -9  14      100.85       90.81     13.59 o 
  -2  -9  14      116.74      112.37     14.05 o 
  -1  -9  14       12.47       10.36      4.87 o 
   0  -9  14        2.22        0.63      3.89 o 
   1  -9  14        4.67        5.80      2.67 o 
   2  -9  14       10.68       12.02      5.17 o 
   3  -9  14        7.74        5.83      4.96 o 
   4  -9  14       19.33       49.59    117.66 o 
   5  -9  14       14.15       11.28      6.07 o 
  -4  -8  14        1.26       -4.31      4.31 o 
  -3  -8  14        3.84        3.85      3.99 o 
  -2  -8  14       54.93       48.03      8.95 o 
  -1  -8  14        3.75        1.41      2.21 o 
   0  -8  14       31.07       28.91      3.76 o 
   1  -8  14       21.74       22.57      4.18 o 
   2  -8  14       56.95       54.77      6.28 o 
   3  -8  14      282.50      259.86     16.78 o 
   4  -8  14        0.76        0.41      7.37 o 
   5  -8  14       15.70       17.82      4.49 o 
   6  -8  14        2.90       -3.52      3.52 o 
  -4  -7  14        8.72       10.24      5.94 o 
  -3  -7  14      175.93      178.36     17.15 o 
  -2  -7  14      131.58      127.89      9.74 o 
  -1  -7  14        3.55        3.78      1.67 o 
   0  -7  14       64.07       57.50      4.64 o 
   1  -7  14       89.37       87.66      7.05 o 
   2  -7  14      397.40      365.53     15.07 o 
   3  -7  14       12.31       15.28      3.62 o 
   4  -7  14        7.79        6.76      3.09 o 
   5  -7  14       13.02       13.60      4.49 o 
   6  -7  14        2.91        5.13      4.18 o 
  -5  -6  14        0.33        3.70      4.81 o 
  -4  -6  14        4.78        3.07      4.73 o 
  -3  -6  14      170.67      153.36     10.69 o 
  -2  -6  14      221.40      226.06     12.23 o 
  -1  -6  14       10.21       11.68      2.11 o 
   0  -6  14      135.07      140.01      6.63 o 
   1  -6  14      299.36      286.83     12.36 o 
   2  -6  14      365.44      373.52     12.61 o 
   3  -6  14        1.18        1.52      2.32 o 
   4  -6  14       48.27       58.34      9.84 o 
   5  -6  14       37.31       42.65      6.46 o 
   6  -6  14        0.02       -1.72      4.15 o 
  -5  -5  14      116.04      103.23     14.10 o 
  -4  -5  14        0.37        2.84      2.67 o 
  -3  -5  14        6.90        3.76      4.07 o 
  -2  -5  14       23.06       21.92      3.85 o 
  -1  -5  14      519.74      511.86     12.49 o 
   0  -5  14      155.15      160.58      6.66 o 
   1  -5  14       79.28       76.19      3.86 o 
   2  -5  14      122.93      122.72      5.91 o 
   3  -5  14       24.44       19.27      2.85 o 
   4  -5  14       74.47       74.38      7.44 o 
   5  -5  14        1.86        1.53      7.65 o 
   6  -5  14        0.72        2.57      5.35 o 
  -6  -4  14       20.00       22.46      7.72 o 
  -5  -4  14      137.53      142.14     16.09 o 
  -4  -4  14      142.18      149.63     10.15 o 
  -3  -4  14        0.40        0.89      2.11 o 
  -2  -4  14       11.74       13.69      2.96 o 
  -1  -4  14        5.21        6.65      1.43 o 
   0  -4  14      944.87      922.75     14.45 o 
   1  -4  14      193.28      184.04      6.28 o 
   2  -4  14        8.68        4.72      1.91 o 
   3  -4  14       53.40       51.73      4.22 o 
   4  -4  14       15.42       19.27      5.74 o 
   5  -4  14        0.39        4.76      4.82 o 
   6  -4  14       98.35      102.29     14.36 o 
  -6  -3  14       16.54       16.69      7.59 o 
  -5  -3  14        0.19        2.94      4.32 o 
  -4  -3  14        5.15        4.62      2.08 o 
  -3  -3  14       35.10       32.42      4.36 o 
  -2  -3  14        2.87        0.83      1.51 o 
  -1  -3  14      504.65      492.14     11.52 o 
   0  -3  14      919.96      888.23     35.59 o 
   1  -3  14      203.09      205.02      5.97 o 
   2  -3  14       58.73       48.95      7.34 o 
   3  -3  14        8.41        6.90      2.20 o 
   4  -3  14       36.91       48.56      7.95 o 
   5  -3  14       95.95       88.27     36.55 o 
   6  -3  14        9.08        6.66      5.54 o 
  -6  -2  14        0.67        0.06      2.59 o 
  -5  -2  14      155.78      139.68     10.28 o 
  -4  -2  14      135.01      140.51      7.58 o 
  -3  -2  14        0.06        1.28      1.53 o 
  -2  -2  14        0.01        0.46      1.04 o 
  -1  -2  14      489.77      457.34     49.07 o 
   0  -2  14      933.09      886.93     27.12 o 
   1  -2  14      113.21      108.46      3.56 o 
   2  -2  14      778.73      699.07     18.52 o 
   3  -2  14        2.12        1.06      1.64 o 
   4  -2  14       35.08       33.70      6.76 o 
   5  -2  14       60.23       66.07     50.36 o 
   6  -2  14      102.56       97.55     14.23 o 
  -6  -1  14       61.06       63.65      7.59 o 
  -5  -1  14      145.56      140.84     10.19 o 
  -4  -1  14        2.02        2.19      1.78 o 
  -3  -1  14      815.46      761.75     15.09 o 
  -2  -1  14        3.52        0.47      1.07 o 
  -1  -1  14      365.00      359.47      7.45 o 
   0  -1  14      202.18      186.61      7.48 o 
   1  -1  14      127.10      145.32      7.57 o 
   2  -1  14      211.68      231.06     14.08 o 
   3  -1  14       15.06       11.47      2.71 o 
   4  -1  14        0.54        1.89      3.70 o 
   5  -1  14       30.80       38.29      8.26 o 
   6  -1  14        5.08        6.12      5.18 o 
  -7   0  14       42.46       55.15     10.91 o 
  -6   0  14       29.63       25.76      5.08 o 
  -5   0  14        0.52       -0.21      2.35 o 
  -4   0  14      195.95      196.53      8.51 o 
  -3   0  14      542.42      558.62     12.50 o 
  -2   0  14      459.88      423.56     13.48 o 
  -1   0  14       35.63       32.22      3.20 o 
   0   0  14        7.36       13.86      3.76 o 
   1   0  14      370.64      351.64     16.87 o 
   2   0  14        0.82        1.62      2.93 o 
   3   0  14       33.86       73.32    140.00 o 
   4   0  14       71.34       63.65      9.90 o 
   5   0  14      120.43      109.61     43.94 o 
  -7   1  14        0.10        0.29      3.73 o 
  -6   1  14        4.05        1.64      3.32 o 
  -5   1  14        7.92        5.40      7.32 o 
  -4   1  14      131.34      124.04      6.94 o 
  -3   1  14        0.00        0.62      1.42 o 
  -2   1  14      182.55      183.36      9.48 o 
  -1   1  14     1510.92     1497.52     29.78 o 
   0   1  14      403.52      389.43     17.52 o 
   1   1  14      264.41      253.74     15.02 o 
   2   1  14       73.26       98.19     10.40 o 
   3   1  14       18.42       16.12      5.27 o 
   4   1  14       11.62       11.72      5.67 o 
   5   1  14        3.93        6.11      5.81 o 
  -7   2  14        6.04        3.36      4.38 o 
  -6   2  14       15.65       10.95      5.81 o 
  -5   2  14       13.78        1.59     20.66 o 
  -4   2  14      115.82      113.95      8.26 o 
  -3   2  14      333.12      365.99     15.12 o 
  -2   2  14       22.14       20.67      4.27 o 
  -1   2  14       77.09       76.99      5.68 o 
   0   2  14       63.88       54.29      4.24 o 
   1   2  14      515.08      486.80     22.85 o 
   2   2  14      160.02      172.23     14.47 o 
   3   2  14       76.70       96.85     11.69 o 
   4   2  14      142.95      148.70     15.74 o 
   5   2  14        0.59        9.08      5.70 o 
  -4   3  14      187.37      182.11     10.61 o 
  -3   3  14      555.51      600.57     29.64 o 
  -2   3  14      202.45      188.49    103.43 o 
  -1   3  14       47.25       45.07      4.31 o 
   0   3  14        0.32        0.50      1.34 o 
   1   3  14        4.30        7.84      4.65 o 
   2   3  14       26.18      223.56    455.52 o 
   3   3  14       55.40       59.52     10.31 o 
   4   3  14       19.04        7.23     30.47 o 
   5   3  14        1.21       12.64      7.43 o 
  -4   4  14        0.48       -0.69      2.15 o 
  -3   4  14      105.54       98.93     11.97 o 
  -2   4  14       91.46       91.24     10.00 o 
  -1   4  14      542.56      553.65     25.22 o 
   0   4  14      130.25      137.76     12.33 o 
   1   4  14        0.53       -1.69      4.15 o 
   2   4  14        5.20       15.51     35.93 o 
   3   4  14      133.95      137.88     15.52 o 
   4   4  14       16.39        8.50      6.81 o 
  -5   5  14       10.31       11.39      5.84 o 
  -4   5  14       30.87       37.33      8.50 o 
  -3   5  14      298.51      304.85     22.09 o 
  -2   5  14        0.36       -1.06      3.57 o 
  -1   5  14        2.25        2.49      3.74 o 
   0   5  14       50.81       53.71      8.37 o 
   1   5  14        3.81       10.67      5.61 o 
   2   5  14       32.40       34.10      8.23 o 
   3   5  14       21.82       26.30      8.29 o 
   4   5  14       33.39       46.59     10.47 o 
  -6   6  14        2.62       40.19     33.11 o 
  -5   6  14        2.67        8.09     19.99 o 
  -4   6  14        0.54        0.60      2.31 o 
  -3   6  14        0.09        9.06     12.44 o 
  -2   6  14        0.31        6.04      5.05 o 
  -1   6  14      264.09      274.99     19.12 o 
   0   6  14       48.84       42.38      7.98 o 
   1   6  14       12.74       12.32      6.10 o 
   2   6  14       39.49       29.08      8.47 o 
   3   6  14       61.85       75.52     12.57 o 
  -5   7  14       53.88       50.59     10.79 o 
  -4   7  14       50.04       51.44      6.68 o 
  -3   7  14        6.20        8.19      5.54 o 
  -2   7  14      396.62      421.95     26.02 o 
  -1   7  14       54.01       49.89      9.26 o 
   0   7  14        0.06        1.92      4.73 o 
   1   7  14      120.88      136.93     15.00 o 
   2   7  14       41.28       46.03     10.08 o 
  -5   8  14        0.15       -1.00      6.03 o 
  -4   8  14       26.81       28.51      5.65 o 
  -3   8  14       34.34       38.54      9.07 o 
  -2   8  14       60.60       60.87     10.95 o 
  -1   8  14        6.06        8.10      5.35 o 
   0   8  14        9.04       10.86      6.15 o 
   1   8  14       60.61       60.85     10.65 o 
  -5   9  14       37.48       24.30      8.06 o 
  -4   9  14       13.31       10.87      3.73 o 
  -3   9  14       11.61        5.02      4.85 o 
  -2   9  14       43.72       47.42     10.16 o 
  -1   9  14        3.02        8.22      6.06 o 
   0   9  14        9.84        2.39      4.22 o 
  -3  10  14        6.18        1.69      4.41 o 
   1 -12  15        2.25        6.51      7.32 o 
   2 -12  15       12.50       15.09      5.87 o 
  -1 -11  15        0.05       -2.49      4.53 o 
   0 -11  15       48.14       49.32     10.90 o 
   1 -11  15       32.39       32.95      5.68 o 
   2 -11  15      106.80       88.87     13.15 o 
   3 -11  15        2.69       11.81      5.92 o 
   4 -11  15        8.86      104.27    393.57 o 
  -2 -10  15        0.24       -1.92      3.77 o 
  -1 -10  15        0.11        0.30      3.88 o 
   0 -10  15       44.67       53.35     10.00 o 
   1 -10  15        0.83        3.68      3.55 o 
   2 -10  15        0.10       -2.15      4.42 o 
   3 -10  15       19.44       12.79      6.83 o 
   4 -10  15       68.80      163.86    223.73 o 
  -3  -9  15       44.43       42.30      9.91 o 
  -2  -9  15       66.21       70.24     11.19 o 
  -1  -9  15      134.52      120.43     13.95 o 
   0  -9  15      235.48      235.84     12.38 o 
   1  -9  15       78.45       74.88      7.50 o 
   2  -9  15       31.58       30.07      5.01 o 
   3  -9  15       83.38       75.24     11.82 o 
   4  -9  15        1.66        5.55      5.09 o 
   5  -9  15        5.07       10.76      6.63 o 
  -4  -8  15       82.36       81.69     13.49 o 
  -3  -8  15       91.70       98.68     13.46 o 
  -2  -8  15       52.86       51.60      6.67 o 
  -1  -8  15      195.51      178.05     11.68 o 
   0  -8  15      171.07      165.97      8.46 o 
   1  -8  15       72.54       70.09      6.88 o 
   2  -8  15      193.32      176.92     10.99 o 
   3  -8  15        5.44        4.02      2.72 o 
   4  -8  15        0.82       10.78      5.59 o 
   5  -8  15        7.26        5.81      4.12 o 
   6  -8  15        0.52        3.33      3.29 o 
  -4  -7  15       62.54       62.74     11.49 o 
  -3  -7  15       99.91       99.68      9.11 o 
  -2  -7  15      112.44      113.49      9.32 o 
  -1  -7  15       62.86       53.85      6.15 o 
   0  -7  15      107.05      106.46      6.27 o 
   1  -7  15       54.52       56.80      5.97 o 
   2  -7  15        5.69        2.85      2.32 o 
   3  -7  15       95.39       92.49      6.20 o 
   4  -7  15        7.47        4.73      2.81 o 
   5  -7  15       24.89       27.58      5.59 o 
   6  -7  15        0.03       -3.94      3.94 o 
  -5  -6  15       41.11       40.72      9.71 o 
  -4  -6  15       61.14       62.39     11.12 o 
  -3  -6  15      348.53      348.23     16.55 o 
  -2  -6  15        0.17        1.18      2.39 o 
  -1  -6  15       23.67       23.41      2.81 o 
   0  -6  15       16.33       14.37      2.41 o 
   1  -6  15      122.10      117.14      7.99 o 
   2  -6  15      306.96      326.52     10.32 o 
   3  -6  15        2.29        1.76      1.71 o 
   4  -6  15       46.06       56.78      6.69 o 
   5  -6  15        8.76        8.80      5.49 o 
   6  -6  15        1.41        7.90      5.44 o 
  -5  -5  15       36.41       44.06      9.49 o 
  -4  -5  15       90.12       93.41      8.47 o 
  -3  -5  15      113.26      100.08      8.36 o 
  -2  -5  15       14.40       11.12      3.06 o 
  -1  -5  15      114.78      107.98      5.39 o 
   0  -5  15       17.91       19.38      2.48 o 
   1  -5  15     1904.81     1897.28     39.57 o 
   2  -5  15        1.13        1.31      1.28 o 
   3  -5  15       15.76       13.80      2.41 o 
   4  -5  15       17.04       21.60      6.14 o 
   5  -5  15        2.82        3.58      4.97 o 
   6  -5  15       17.48       24.69      7.38 o 
  -5  -4  15        6.99       10.51      5.72 o 
  -4  -4  15       16.89       14.32      3.67 o 
  -3  -4  15     1082.87     1123.32     32.11 o 
  -2  -4  15        0.39        0.40      1.89 o 
  -1  -4  15      146.02      157.72      6.18 o 
   0  -4  15       32.02       24.64      2.06 o 
   1  -4  15      584.25      575.47     10.64 o 
   2  -4  15       92.48       90.24      5.11 o 
   3  -4  15      116.92      108.03      7.18 o 
   4  -4  15       11.83       13.67      5.18 o 
   5  -4  15        3.79        1.20     15.46 o 
   6  -4  15        0.01        2.62      5.19 o 
  -6  -3  15       68.76       76.59     12.76 o 
  -5  -3  15       20.83       17.46      6.33 o 
  -4  -3  15      171.96      180.95     10.99 o 
  -3  -3  15       43.82       39.75      4.84 o 
  -2  -3  15      375.14      331.18     22.78 o 
  -1  -3  15      234.61      226.42     19.41 o 
   0  -3  15        8.41       11.68      1.55 o 
   1  -3  15      244.10      232.69      8.21 o 
   2  -3  15       27.11       27.57      3.48 o 
   3  -3  15       27.37       26.74      3.75 o 
   4  -3  15        9.21        8.43      4.28 o 
   5  -3  15        0.00       -0.03      3.60 o 
   6  -3  15        1.72        1.80      4.28 o 
  -6  -2  15       47.06       49.34      6.85 o 
  -5  -2  15      141.72      146.93     10.74 o 
  -4  -2  15        5.69        4.16      2.00 o 
  -3  -2  15      104.33       95.00      5.87 o 
  -2  -2  15        5.04       17.26      2.09 o 
  -1  -2  15      903.04      838.74     25.49 o 
   0  -2  15        6.45        8.40      1.35 o 
   1  -2  15       76.06       75.34      6.29 o 
   2  -2  15       58.60       51.00      4.71 o 
   3  -2  15        5.13        3.28      1.90 o 
   4  -2  15       19.07       15.25      5.42 o 
   5  -2  15        0.18       -0.01     28.15 o 
   6  -2  15        2.91        3.88      4.90 o 
  -6  -1  15       32.69       39.29      6.27 o 
  -5  -1  15       40.64       44.55      6.17 o 
  -4  -1  15       69.89       70.06      5.37 o 
  -3  -1  15       52.06       49.84      3.68 o 
  -2  -1  15      140.43      147.75      5.72 o 
  -1  -1  15      801.07      792.03     15.88 o 
   0  -1  15      389.02      355.42     27.03 o 
   1  -1  15        0.20        3.78      3.53 o 
   2  -1  15       44.88       37.98      4.42 o 
   3  -1  15       74.26       82.75      6.60 o 
   4  -1  15      101.77       98.30     11.83 o 
   5  -1  15        2.73       -5.70      5.80 o 
  -6   0  15        3.04        5.54      4.02 o 
  -5   0  15      157.67      155.97     10.76 o 
  -4   0  15        7.99        9.02      2.30 o 
  -3   0  15       60.03       59.32      3.97 o 
  -2   0  15      268.95      297.52     10.75 o 
  -1   0  15      654.70      628.71     16.14 o 
   0   0  15      543.95      504.61     14.95 o 
   1   0  15      287.46      283.15     15.33 o 
   2   0  15        0.87        1.54      2.93 o 
   3   0  15      135.77      129.41      8.50 o 
   4   0  15       72.40       79.71     11.04 o 
   5   0  15       65.16       55.28     10.42 o 
  -6   1  15      132.34      147.02     16.12 o 
  -5   1  15        0.08        8.63     34.70 o 
  -4   1  15       36.68       30.21      3.78 o 
  -3   1  15       10.89        9.98      2.29 o 
  -2   1  15      403.77      402.35     13.13 o 
  -1   1  15       18.31       16.97      2.90 o 
   0   1  15       19.33       22.97      5.09 o 
   1   1  15      164.88      155.97     12.05 o 
   2   1  15       45.32       47.03      7.50 o 
   3   1  15       26.20       29.95     22.40 o 
   4   1  15       46.13       42.62      8.67 o 
   5   1  15       17.37       19.41      7.52 o 
  -6   2  15       15.45       11.43      6.46 o 
  -5   2  15        3.78        4.77      3.94 o 
  -4   2  15      183.27      179.46     10.69 o 
  -3   2  15      271.02      273.61     13.47 o 
  -2   2  15       11.75       11.87      2.61 o 
  -1   2  15       81.60       78.25      5.56 o 
   0   2  15      566.19      530.55     14.87 o 
   1   2  15       72.18       73.99      8.99 o 
   2   2  15        0.80        2.65      4.41 o 
   3   2  15        5.08       10.85      5.95 o 
   4   2  15      133.72      135.38     15.31 o 
   5   2  15        3.61       15.89      7.79 o 
  -4   3  15       11.45        8.97      3.67 o 
  -3   3  15       10.75       12.99      5.35 o 
  -2   3  15      593.33      617.52     26.21 o 
  -1   3  15       15.84       12.82      2.69 o 
   0   3  15       40.28       34.89      4.38 o 
   1   3  15      116.41      124.38     12.11 o 
   2   3  15        1.72      240.15    598.06 o 
   3   3  15       45.92       47.51      9.80 o 
   4   3  15        7.78        8.21      8.36 o 
  -5   4  15        4.34        3.31      4.15 o 
  -4   4  15       58.93       68.43      7.13 o 
  -3   4  15        0.66        0.09      3.54 o 
  -2   4  15       30.02       35.07      6.77 o 
  -1   4  15       83.62       76.52      5.90 o 
   0   4  15      253.74      270.11     17.67 o 
   1   4  15      394.54      353.17     21.43 o 
   2   4  15       32.81       49.15     22.47 o 
   3   4  15      192.83      195.59     18.59 o 
   4   4  15       78.74       74.38     12.62 o 
  -5   5  15       95.30      102.44     14.27 o 
  -4   5  15      310.42      328.28     28.59 o 
  -3   5  15       57.69       65.87     10.96 o 
  -2   5  15        0.47        3.26      4.32 o 
  -1   5  15        0.50        0.27      1.42 o 
   0   5  15      205.19      200.91     15.96 o 
   1   5  15       21.64       22.08      7.12 o 
   2   5  15       31.94       29.49      8.36 o 
   3   5  15        0.19        3.03      5.59 o 
  -5   6  15        2.77        4.76      5.42 o 
  -4   6  15        8.34        7.19      4.94 o 
  -3   6  15       29.64       28.49      7.83 o 
  -2   6  15      200.68      201.75     17.24 o 
  -1   6  15       34.95       35.36      7.71 o 
   0   6  15        0.43        5.99      4.79 o 
   1   6  15        1.78       14.09      6.52 o 
   2   6  15       77.84       86.44     12.71 o 
   3   6  15        0.17        5.76      6.71 o 
  -5   7  15        0.71        4.65      5.30 o 
  -4   7  15      112.32       91.89     13.87 o 
  -3   7  15        0.02       -0.50      3.85 o 
  -2   7  15        0.12        3.58      5.24 o 
  -1   7  15       42.04       36.41      8.24 o 
   0   7  15       23.59       23.93      7.12 o 
   1   7  15       40.19       46.52      9.58 o 
   2   7  15        4.13        9.92      7.09 o 
  -5   8  15        2.16        6.51      5.98 o 
  -4   8  15        1.04        2.87      4.78 o 
  -3   8  15        2.38        1.64      4.08 o 
  -2   8  15        0.47        4.41      5.57 o 
  -1   8  15       47.81       43.64      8.99 o 
   0   8  15        7.21        6.92      5.07 o 
   1   8  15       61.02       53.56     10.55 o 
  -4   9  15        0.48       -4.26      5.18 o 
  -3   9  15       24.76       22.04      7.30 o 
  -2   9  15       85.73       77.18     12.55 o 
  -1   9  15        2.26        0.70      4.57 o 
   0   9  15       50.54       48.51     10.06 o 
   1 -12  16       72.45       48.45     11.81 o 
   2 -12  16        0.02        1.85      3.66 o 
  -1 -11  16       14.16       13.41      6.35 o 
   0 -11  16        0.33       -0.14      3.81 o 
   1 -11  16       93.69       76.63     10.42 o 
   2 -11  16       20.62       17.62      7.06 o 
   3 -11  16       18.75       25.27      8.48 o 
  -2 -10  16        7.17        5.49      4.15 o 
  -1 -10  16      192.44      206.85     19.48 o 
   0 -10  16        2.86        5.79      4.52 o 
   1 -10  16       11.76       13.96      6.34 o 
   2 -10  16        0.10       -0.64      4.61 o 
   3 -10  16       17.22        8.01      5.79 o 
   4 -10  16        0.84        9.76      6.31 o 
  -3  -9  16       37.64       45.43      9.61 o 
  -2  -9  16       12.07       10.88      5.38 o 
  -1  -9  16       73.50       63.54     10.52 o 
   0  -9  16        7.65       14.22      4.95 o 
   1  -9  16      146.32      141.94     10.35 o 
   2  -9  16        1.19        2.45      3.51 o 
   3  -9  16        2.89        2.15      4.54 o 
   4  -9  16        7.67        3.46      4.70 o 
   5  -9  16        0.27       -2.84      5.10 o 
  -3  -8  16       47.68       44.50      9.44 o 
  -2  -8  16       12.79       14.56      4.13 o 
  -1  -8  16      142.81      147.27     10.76 o 
   0  -8  16       94.93       91.75      6.28 o 
   1  -8  16       22.49       24.36      4.39 o 
   2  -8  16        6.32        2.80      2.78 o 
   3  -8  16       81.17       77.00      7.56 o 
   4  -8  16       20.32       25.64      8.06 o 
   5  -8  16        3.66        1.59      4.31 o 
  -4  -7  16      329.70      375.97     27.43 o 
  -3  -7  16       17.88       24.64      4.92 o 
  -2  -7  16      383.80      361.46     16.89 o 
  -1  -7  16      427.97      419.82     17.38 o 
   0  -7  16       70.99       63.62      4.91 o 
   1  -7  16       60.73       64.04      6.45 o 
   2  -7  16      107.62       97.48      8.02 o 
   3  -7  16       58.37       61.14      6.50 o 
   4  -7  16        8.51       14.66      4.23 o 
   5  -7  16        0.03       -1.85      3.11 o 
   6  -7  16       10.36       11.44      5.41 o 
  -5  -6  16       60.43       64.83     12.23 o 
  -4  -6  16       31.15       30.06      5.66 o 
  -3  -6  16       19.85       17.36      4.27 o 
  -2  -6  16      699.06      684.80     23.05 o 
  -1  -6  16      146.94      145.66      9.46 o 
   0  -6  16       63.26       67.65      4.80 o 
   1  -6  16        0.38        0.91      1.45 o 
   2  -6  16       10.09        8.39      2.95 o 
   3  -6  16        5.66        8.04      2.25 o 
   4  -6  16        6.12        5.97      3.26 o 
   5  -6  16        4.70        5.16      4.41 o 
   6  -6  16        0.59       -0.52      3.87 o 
  -5  -5  16       95.87      109.88     14.80 o 
  -4  -5  16       67.10       57.09      9.91 o 
  -3  -5  16       26.09       28.44      4.92 o 
  -2  -5  16        1.00        1.03      2.17 o 
  -1  -5  16      153.64      146.18      6.45 o 
   0  -5  16        0.76        1.68      1.42 o 
   1  -5  16       17.28       15.09      2.46 o 
   2  -5  16      161.86      156.78      6.95 o 
   3  -5  16       14.52       15.26      2.73 o 
   4  -5  16        9.22       13.44      4.96 o 
   5  -5  16       25.07       17.73      6.38 o 
   6  -5  16        5.03        4.24      4.99 o 
  -5  -4  16       73.22       72.52     11.60 o 
  -4  -4  16      164.43      160.87     10.84 o 
  -3  -4  16       34.65       37.62      5.13 o 
  -2  -4  16      292.08      287.82     12.85 o 
  -1  -4  16       30.92       33.55      2.95 o 
   0  -4  16        1.31        1.97      2.57 o 
   1  -4  16        0.17        0.95      1.02 o 
   2  -4  16       22.95       26.47      3.45 o 
   3  -4  16       18.47       22.40      3.59 o 
   4  -4  16        8.99        6.69      3.76 o 
   5  -4  16       32.10       28.90      8.58 o 
   6  -4  16        2.89       -0.65      4.50 o 
  -6  -3  16      169.95      180.36     19.03 o 
  -5  -3  16        3.51        1.70      3.99 o 
  -4  -3  16      112.86      101.50      8.41 o 
  -3  -3  16       20.94       29.16      4.29 o 
  -2  -3  16      327.83      304.51      9.94 o 
  -1  -3  16        0.13        1.24      1.07 o 
   0  -3  16      980.01     1021.72     26.06 o 
   1  -3  16       63.73       66.52      3.28 o 
   2  -3  16       58.55       61.70      5.27 o 
   3  -3  16       24.73       27.47      3.96 o 
   4  -3  16        1.96        1.80      3.79 o 
   5  -3  16       20.34       25.28     11.21 o 
   6  -3  16       53.48       55.99     11.25 o 
  -6  -2  16        5.61       10.93      4.12 o 
  -5  -2  16        3.99        3.91      2.96 o 
  -4  -2  16      821.98      821.00     20.60 o 
  -3  -2  16       17.17       15.69      2.75 o 
  -2  -2  16       30.21       30.37      3.13 o 
  -1  -2  16        5.56        7.12      1.92 o 
   0  -2  16      643.15      645.79     20.88 o 
   1  -2  16      237.93      219.86      9.38 o 
   2  -2  16        7.34        9.91      2.58 o 
   3  -2  16       59.33       46.49      5.09 o 
   4  -2  16       24.92       23.07      6.51 o 
   5  -2  16       16.28        8.28     13.16 o 
  -6  -1  16        0.03        3.56      3.07 o 
  -5  -1  16      497.06      497.86     20.07 o 
  -4  -1  16       75.25       73.19      5.55 o 
  -3  -1  16       59.27       51.87      3.85 o 
  -2  -1  16       72.38       63.66      3.88 o 
  -1  -1  16       57.75       57.06      3.17 o 
   0  -1  16       60.80       65.78      5.05 o 
   1  -1  16       10.50       11.23      2.81 o 
   2  -1  16      118.89      125.98      7.93 o 
   3  -1  16       12.24        8.96      2.68 o 
   4  -1  16        0.23       -0.94      4.35 o 
   5  -1  16        3.11        9.46     16.49 o 
  -6   0  16       42.92       46.81      9.22 o 
  -5   0  16       36.28       33.06      5.31 o 
  -4   0  16       54.64       53.31      4.75 o 
  -3   0  16       48.47       53.97      3.89 o 
  -2   0  16      265.60      258.92      9.99 o 
  -1   0  16       80.12       82.00      4.63 o 
   0   0  16      338.51      347.05     18.11 o 
   1   0  16      142.78      126.26      7.83 o 
   2   0  16        3.71        5.01      5.51 o 
   3   0  16       59.52       55.86      5.96 o 
   4   0  16       26.30       26.60      7.14 o 
   5   0  16       29.79       33.58      8.66 o 
  -6   1  16        6.85        8.29      4.67 o 
  -5   1  16      122.83      137.45     14.42 o 
  -4   1  16      386.71      384.94     14.42 o 
  -3   1  16       24.68       24.80      3.36 o 
  -2   1  16      233.10      244.54     12.51 o 
  -1   1  16      208.52      212.36      9.09 o 
   0   1  16      302.33      305.13     15.97 o 
   1   1  16        0.38        0.33      3.53 o 
   2   1  16      155.90      171.20     14.12 o 
   3   1  16       43.49       58.80      8.92 o 
   4   1  16        7.31       14.28      6.21 o 
   5   1  16       11.33       10.47      6.32 o 
  -6   2  16       28.78       24.07      7.42 o 
  -5   2  16       51.05       50.55      9.14 o 
  -4   2  16        7.74        9.28      2.53 o 
  -3   2  16       94.76      101.58      6.53 o 
  -2   2  16      629.36      619.60     18.04 o 
  -1   2  16        3.10        2.79      1.79 o 
   0   2  16        0.99        4.38      3.63 o 
   1   2  16        9.26       10.71      4.74 o 
   2   2  16      205.42      184.22     15.62 o 
   3   2  16       49.74       63.01     10.35 o 
   4   2  16       28.47       32.17      8.41 o 
  -6   3  16        1.19        8.74      5.67 o 
  -4   3  16      100.17       94.05      8.29 o 
  -3   3  16      358.07      348.00     15.61 o 
  -2   3  16       23.67       20.73      5.34 o 
  -1   3  16       67.14       63.50      5.34 o 
   0   3  16       43.96       55.29      8.00 o 
   1   3  16        2.15        3.62      5.05 o 
   2   3  16        0.66       -0.85      5.06 o 
   3   3  16        4.43        0.09      5.39 o 
   4   3  16        0.95        1.41     11.37 o 
  -5   4  16        0.32       -3.39      4.82 o 
  -4   4  16       70.36       78.61     11.50 o 
  -3   4  16        1.68        6.59      4.38 o 
  -2   4  16       45.41       48.26      7.91 o 
  -1   4  16      158.30      152.24      8.53 o 
   0   4  16        0.03        4.60      5.14 o 
   1   4  16       86.92       74.08     10.45 o 
   2   4  16       22.50       49.82     69.97 o 
   3   4  16       69.40       68.21     11.93 o 
   4   4  16        0.86       -0.50      6.51 o 
  -5   5  16        3.23        5.91      4.97 o 
  -4   5  16        0.01        1.76      4.91 o 
  -3   5  16      201.28      186.44     18.47 o 
  -2   5  16       87.91      102.18     11.84 o 
  -1   5  16        1.38        1.34      3.66 o 
   0   5  16       11.10       18.05      6.18 o 
   1   5  16        1.45        4.00      5.35 o 
   2   5  16       65.15       65.17     10.90 o 
   3   5  16        2.93       10.30      7.18 o 
  -5   6  16        3.65       -2.01      4.65 o 
  -4   6  16        1.68       -0.12     17.50 o 
  -3   6  16        0.36       -1.03      3.82 o 
  -2   6  16       97.50       86.49     11.88 o 
  -1   6  16       79.54       83.82     11.24 o 
   0   6  16      172.61      185.11     16.54 o 
   1   6  16       10.83       19.70      7.35 o 
   2   6  16       91.04       81.96     12.62 o 
  -5   7  16      112.70       93.52     14.71 o 
  -4   7  16       12.73        7.70      4.72 o 
  -3   7  16        1.12        0.04      4.77 o 
  -2   7  16       21.26       27.07      7.81 o 
  -1   7  16      259.98      297.91     21.87 o 
   0   7  16       22.72       18.43      6.17 o 
   1   7  16        4.72       18.45      7.57 o 
   2   7  16        2.28       14.25      7.03 o 
  -5   8  16       22.88       27.11      8.71 o 
  -4   8  16       32.80       28.94      9.17 o 
  -3   8  16      109.19       90.54     13.99 o 
  -2   8  16       32.13       36.39      9.51 o 
  -1   8  16        3.11        1.55      4.83 o 
   0   8  16        0.14        1.21      4.62 o 
   1   8  16       20.90       23.41      7.89 o 
  -4   9  16        0.31       -4.82      4.82 o 
  -3   9  16        0.48       -4.83      5.56 o 
  -2   9  16        0.46        0.94      5.02 o 
  -1   9  16       27.71       30.07      8.45 o 
  -1 -11  17       32.02       34.01      8.50 o 
   0 -11  17        0.12        2.58      4.64 o 
   1 -11  17       11.31       10.51      6.69 o 
   2 -11  17        0.63       -4.33      4.72 o 
   3 -11  17       30.31       30.23      9.28 o 
  -2 -10  17       74.13       89.10     13.29 o 
  -1 -10  17       10.81       15.07      6.58 o 
   0 -10  17      101.06      127.81     15.04 o 
   1 -10  17       40.88       38.40      8.52 o 
   2 -10  17       20.66       25.57      7.40 o 
   3 -10  17       10.51        9.60      5.52 o 
   4 -10  17        6.89        3.67      4.94 o 
  -3  -9  17       21.40       31.55      8.55 o 
  -2  -9  17       78.03       76.42     11.75 o 
  -1  -9  17       10.87       12.55      3.79 o 
   0  -9  17      182.12      184.30     12.48 o 
   1  -9  17      116.03      109.30      7.56 o 
   2  -9  17        9.67        9.26      3.40 o 
   3  -9  17       14.95       14.39      3.91 o 
   4  -9  17       23.27       28.55      8.97 o 
  -3  -8  17       17.54       21.17      7.37 o 
  -2  -8  17       81.31       78.69      8.32 o 
  -1  -8  17        3.66        4.02      2.51 o 
   0  -8  17       46.04       39.59      4.30 o 
   1  -8  17        1.75        2.04      2.12 o 
   2  -8  17        4.55        3.89      3.04 o 
   3  -8  17        0.43        2.91      2.79 o 
   4  -8  17        0.65        5.92      5.22 o 
   5  -8  17        0.49       -1.71      4.55 o 
  -4  -7  17        0.52        6.34      5.09 o 
  -3  -7  17       28.53       26.28      5.23 o 
  -2  -7  17       20.61       18.36      4.19 o 
  -1  -7  17       32.58       31.89      5.10 o 
   0  -7  17       94.63       93.13      6.06 o 
   1  -7  17        3.19        4.30      2.08 o 
   2  -7  17       72.70       77.08      7.44 o 
   3  -7  17       18.40       16.85      4.08 o 
   4  -7  17        0.83        0.27      4.18 o 
  -4  -6  17       57.08       61.20      7.55 o 
  -3  -6  17        2.28       -0.28      2.30 o 
  -2  -6  17        0.05        2.05      2.60 o 
  -1  -6  17       96.31       86.63      7.38 o 
   0  -6  17      205.92      202.15      8.43 o 
   1  -6  17       51.72       55.19      4.57 o 
   2  -6  17       67.26       69.27      6.97 o 
   3  -6  17       47.83       51.08      5.98 o 
   4  -6  17        1.70        5.23      4.02 o 
   5  -6  17       53.04       39.86     25.89 o 
  -5  -5  17      256.43      301.62     24.77 o 
  -4  -5  17       15.31       13.12      3.75 o 
  -3  -5  17      122.54      107.71      8.98 o 
  -2  -5  17      454.47      457.29     17.77 o 
  -1  -5  17       36.28       34.76      4.50 o 
   0  -5  17       16.08       19.03      2.55 o 
   1  -5  17       52.55       55.25      4.09 o 
   2  -5  17      583.01      563.33     19.39 o 
   3  -5  17       67.57       71.73      6.24 o 
   4  -5  17       15.28       15.93      5.85 o 
   5  -5  17        0.96        0.94      5.50 o 
   6  -5  17       13.01       19.84      8.17 o 
  -5  -4  17       20.94       17.85      6.89 o 
  -4  -4  17        3.21        1.98      2.41 o 
  -3  -4  17      453.59      437.32     17.63 o 
  -2  -4  17      418.30      426.62     16.25 o 
  -1  -4  17        7.46        6.95      1.65 o 
   0  -4  17       43.23       40.32      4.13 o 
   1  -4  17       99.52      103.88      5.91 o 
   2  -4  17       46.36       44.77      4.57 o 
   3  -4  17        2.37        0.80      1.77 o 
   4  -4  17       22.10       18.07      6.01 o 
   5  -4  17       18.74       18.68      6.67 o 
  -5  -3  17       13.90       14.74      6.27 o 
  -4  -3  17      102.44       97.56      8.39 o 
  -3  -3  17       83.95       81.05      7.08 o 
  -2  -3  17       33.26       30.39      3.21 o 
  -1  -3  17       13.18       10.35      1.88 o 
   0  -3  17       53.79       51.13      4.18 o 
   1  -3  17       38.12       41.46      4.11 o 
   2  -3  17       11.88       15.38      3.05 o 
   3  -3  17      178.83      178.77      9.85 o 
   4  -3  17        3.25        0.99      4.20 o 
   5  -3  17       23.78       21.09      6.97 o 
  -6  -2  17       62.00       58.60      7.77 o 
  -5  -2  17        0.42       -0.86      2.65 o 
  -4  -2  17       40.99       41.38      4.65 o 
  -3  -2  17      349.23      334.64     11.87 o 
  -2  -2  17      152.98      151.70      7.10 o 
  -1  -2  17        0.70       -0.08      1.38 o 
   0  -2  17        4.08        2.20      0.99 o 
   1  -2  17       63.20       64.82      5.27 o 
   2  -2  17      467.70      483.31     16.10 o 
   3  -2  17       13.32       13.13      3.09 o 
   4  -2  17       79.34       83.12     11.01 o 
   5  -2  17        1.09       -1.77      4.55 o 
  -6  -1  17        3.09        2.84      3.66 o 
  -5  -1  17       70.96       70.68      7.69 o 
  -4  -1  17       96.99      103.02      6.79 o 
  -3  -1  17      646.44      639.15     14.53 o 
  -2  -1  17        1.25        2.50      1.29 o 
  -1  -1  17       94.48      109.43      6.70 o 
   0  -1  17      180.03      189.65      8.57 o 
   1  -1  17        4.40        2.70      2.05 o 
   2  -1  17       83.92       87.77      6.86 o 
   3  -1  17       11.31        8.93      2.92 o 
   4  -1  17       48.38       42.87      8.48 o 
   5  -1  17       10.66        3.09      4.92 o 
  -6   0  17       23.64       22.37      7.26 o 
  -5   0  17       72.70       71.57      7.54 o 
  -4   0  17        1.36        2.86      1.92 o 
  -3   0  17        2.12        1.82      1.49 o 
  -2   0  17        0.35        0.80      1.29 o 
  -1   0  17      599.82      633.16     17.55 o 
   0   0  17      210.91      217.45     13.84 o 
   1   0  17       66.18       65.79      5.97 o 
   2   0  17        6.49        5.71      2.96 o 
   3   0  17       69.65       77.39      8.84 o 
   4   0  17       19.48       19.92      6.67 o 
   5   0  17       17.19        9.02     17.36 o 
  -6   1  17      185.06      185.42     18.67 o 
  -5   1  17       67.08       67.99     10.95 o 
  -4   1  17        0.01        1.35      2.02 o 
  -3   1  17       21.30       16.43      2.88 o 
  -2   1  17       41.78       43.78      3.83 o 
  -1   1  17       19.16       19.61      2.67 o 
   0   1  17      459.31      433.17     19.95 o 
   1   1  17      103.13       99.66     10.39 o 
   2   1  17        0.03       -1.07      4.85 o 
   3   1  17        0.45       24.22     52.15 o 
   4   1  17        7.79       16.43      6.92 o 
   5   1  17        8.86       23.04      7.78 o 
  -6   2  17       23.44       26.13      8.56 o 
  -5   2  17       34.47       35.37      8.18 o 
  -4   2  17       53.80       46.32      4.79 o 
  -3   2  17      110.11      106.10      6.85 o 
  -2   2  17       45.32       46.75      4.10 o 
  -1   2  17       89.68       95.45      6.47 o 
   0   2  17      267.11      275.03     16.65 o 
   1   2  17        2.36        2.81      4.58 o 
   2   2  17       32.30       34.23      8.04 o 
   3   2  17       27.89       19.24     14.72 o 
   4   2  17       67.41       64.71     11.54 o 
  -6   3  17       49.52       52.63     33.77 o 
  -5   3  17      130.51      112.21     70.58 o 
  -4   3  17       17.88       13.84      2.97 o 
  -3   3  17       25.82       27.01      3.61 o 
  -2   3  17      119.74      116.44      7.79 o 
  -1   3  17      245.97      254.91     11.12 o 
   0   3  17      114.15      122.34     11.84 o 
   1   3  17       11.71       13.58      5.67 o 
   2   3  17      106.22      109.73     12.92 o 
   3   3  17        2.74        1.09      5.43 o 
   4   3  17       16.47        9.06      6.50 o 
  -6   4  17       51.68       60.80     13.07 o 
  -5   4  17        1.10        5.93      5.30 o 
  -4   4  17        0.02        2.36      2.37 o 
  -3   4  17      239.92      252.67     21.07 o 
  -2   4  17        6.11        9.16      2.90 o 
  -1   4  17       36.32       36.81      4.46 o 
   0   4  17        0.44        9.76      5.95 o 
   1   4  17      303.71      286.12     20.09 o 
   2   4  17       13.68       33.56     71.11 o 
   3   4  17        3.12       -0.45      5.64 o 
  -5   5  17       33.82       37.41      9.62 o 
  -4   5  17      190.23      184.23     12.50 o 
  -3   5  17       14.28       10.67      5.41 o 
  -2   5  17       64.41       71.42      6.71 o 
  -1   5  17        0.66        0.74      4.01 o 
   0   5  17        9.49        9.20      5.38 o 
   1   5  17       21.91       21.37      7.28 o 
   2   5  17        0.00       -2.63      5.37 o 
   3   5  17        0.87       -1.77      5.87 o 
  -5   6  17        3.06        5.23      5.87 o 
  -4   6  17        7.96        8.65      6.32 o 
  -3   6  17        6.11        5.33      5.87 o 
  -2   6  17       16.56       25.66      7.24 o 
  -1   6  17       46.03       45.22      8.70 o 
   0   6  17       10.21       15.56      6.40 o 
   1   6  17       76.35       88.48     12.73 o 
   2   6  17       21.57       28.96      8.89 o 
  -5   7  17       16.69       18.77      7.94 o 
  -4   7  17      107.77       90.20     63.34 o 
  -3   7  17       41.58       43.41      9.55 o 
  -2   7  17       16.39       13.91      6.54 o 
  -1   7  17        3.40        3.51      4.88 o 
   0   7  17        9.71        7.17      5.76 o 
   1   7  17       41.64       43.84      9.68 o 
  -4   8  17        2.35        4.82      5.28 o 
  -3   8  17       46.50       46.24     10.40 o 
  -2   8  17       25.18       25.19      7.63 o 
  -1   8  17       15.58       12.67      6.18 o 
   0   8  17        0.05        2.66      4.89 o 
  -3   9  17        0.21        7.18      5.70 o 
   0 -11  18       18.94       22.84      8.05 o 
   1 -11  18        6.66        1.94      4.93 o 
   2 -11  18       11.50        3.53      3.27 o 
   3 -11  18       14.63       16.31      7.10 o 
  -2 -10  18        8.21        2.36      4.66 o 
  -1 -10  18        5.96        0.09      3.60 o 
   0 -10  18       18.45       14.74      5.85 o 
   1 -10  18        7.01        5.62      5.46 o 
   2 -10  18       12.17       12.96      6.69 o 
   3 -10  18        2.01        3.07      4.87 o 
   4 -10  18        4.37       18.10      8.12 o 
  -2  -9  18       92.48      109.43     14.03 o 
  -1  -9  18        0.06        1.49      2.88 o 
   0  -9  18        4.27        6.66      2.95 o 
   1  -9  18        8.36        9.04      2.84 o 
   2  -9  18       69.47       76.91      8.25 o 
   3  -9  18       25.17       20.27      4.41 o 
   4  -9  18        2.01        0.18      4.90 o 
  -3  -8  18      280.26      280.59     22.86 o 
  -2  -8  18       27.72       26.99      5.78 o 
  -1  -8  18       29.50       29.07      5.26 o 
   0  -8  18      156.09      156.15     10.77 o 
   1  -8  18      113.31       90.96      8.41 o 
   2  -8  18       52.34       51.10      8.10 o 
   3  -8  18        0.52        2.06      2.97 o 
   4  -8  18       64.87       78.45     12.62 o 
  -4  -7  18        4.82        2.93      5.05 o 
  -3  -7  18      303.27      300.09     24.87 o 
  -2  -7  18        3.32        1.53      2.61 o 
  -1  -7  18      408.35      407.18     17.45 o 
   0  -7  18      166.58      178.13      8.48 o 
   1  -7  18        0.07       -0.28      1.71 o 
   2  -7  18       41.38       38.49      5.47 o 
   3  -7  18       76.90       73.60      7.41 o 
   4  -7  18       27.01       27.81      8.37 o 
   5  -7  18       13.61       20.47     30.35 o 
  -4  -6  18        4.79        8.37      3.62 o 
  -3  -6  18        1.59        2.90      3.15 o 
  -2  -6  18       50.59       48.01      6.00 o 
  -1  -6  18      166.79      158.15     10.12 o 
   0  -6  18       34.37       33.44      3.51 o 
   1  -6  18       20.05       18.95      2.82 o 
   2  -6  18      113.56      107.64      8.62 o 
   3  -6  18        0.09        2.72      2.61 o 
   5  -6  18       18.52       16.46      7.30 o 
  -5  -5  18        8.73        4.81      5.52 o 
  -4  -5  18        5.80        7.65      3.23 o 
  -3  -5  18        2.15        1.98      2.37 o 
  -2  -5  18        6.71        9.50      2.97 o 
  -1  -5  18       98.63      102.82      7.68 o 
   0  -5  18       68.16       71.64      6.89 o 
   1  -5  18        3.40        3.34      1.75 o 
   2  -5  18        1.13        0.50      3.30 o 
   3  -5  18       12.01       14.22      3.10 o 
   4  -5  18       82.04      100.03     12.09 o 
   5  -5  18        2.29       -0.04      4.35 o 
  -5  -4  18       85.97       92.60     13.39 o 
  -4  -4  18        0.32       -2.53      2.53 o 
  -3  -4  18       10.04        8.66      3.26 o 
  -2  -4  18      235.17      239.02     12.15 o 
  -1  -4  18      597.79      593.81     14.27 o 
   0  -4  18      171.02      181.50      8.83 o 
   1  -4  18       60.10       60.32      8.92 o 
   2  -4  18       48.44       48.35      4.90 o 
   3  -4  18      101.39      106.80      7.73 o 
   4  -4  18       39.29       51.42      8.90 o 
   5  -4  18        9.76        3.23      4.80 o 
  -5  -3  18       58.36       65.07     11.26 o 
  -4  -3  18        0.30        0.16      2.36 o 
  -3  -3  18      145.61      142.14     10.89 o 
  -2  -3  18       46.53       47.74      4.07 o 
  -1  -3  18      122.59      136.78      6.34 o 
   0  -3  18      141.06      137.70      6.97 o 
   1  -3  18      571.31      572.11     18.33 o 
   2  -3  18       23.83       26.16      3.86 o 
   3  -3  18        2.67        3.14      2.14 o 
   4  -3  18        0.43       -1.59      4.01 o 
   5  -3  18       24.82       26.05      7.98 o 
  -6  -2  18       32.81       30.91      8.98 o 
  -5  -2  18       12.46       15.65      4.19 o 
  -4  -2  18      105.40      101.99      7.03 o 
  -3  -2  18      365.48      378.67     12.90 o 
  -2  -2  18       64.61       64.29      4.70 o 
  -1  -2  18       57.94       61.79      5.06 o 
   0  -2  18      269.12      274.29      9.83 o 
   1  -2  18      147.65      141.61      7.94 o 
   2  -2  18        2.93        4.13      2.46 o 
   3  -2  18        0.67        1.62      2.77 o 
   4  -2  18       40.50       44.63      8.66 o 
   5  -2  18        6.08        6.14      5.22 o 
  -6  -1  18       16.40       13.90      4.78 o 
  -5  -1  18        0.05        1.58      2.78 o 
  -4  -1  18      326.55      321.75     12.31 o 
  -3  -1  18       42.25       45.17      3.81 o 
  -2  -1  18       30.04       31.74      3.02 o 
  -1  -1  18        2.47        3.29      1.61 o 
   0  -1  18       21.13       28.26      3.75 o 
   1  -1  18       26.56       31.60      4.20 o 
   2  -1  18       85.20       79.95      6.79 o 
   3  -1  18        0.15        0.25      2.12 o 
   4  -1  18       26.61       22.85      6.46 o 
   5  -1  18       23.37       17.52     17.26 o 
  -6   0  18        1.73        1.65      4.10 o 
  -5   0  18        6.76        5.72      4.02 o 
  -4   0  18       80.76       77.61      6.02 o 
  -3   0  18      109.37      105.86      5.67 o 
  -2   0  18       25.56       27.63      3.50 o 
  -1   0  18       28.05       29.50      3.80 o 
   0   0  18        4.05        9.00      2.85 o 
   1   0  18     1221.03     1239.96     30.38 o 
   2   0  18       58.25       61.69      6.61 o 
   3   0  18       84.01       86.37      8.10 o 
   4   0  18        0.10        2.62      4.81 o 
   5   0  18       20.27       27.71     11.49 o 
  -6   1  18        4.49        9.72      5.46 o 
  -5   1  18       23.94       23.43      7.21 o 
  -4   1  18      230.42      226.82     10.73 o 
  -3   1  18      329.37      333.21     12.42 o 
  -2   1  18        0.77        1.87      2.31 o 
  -1   1  18      283.77      292.21      9.87 o 
   0   1  18      181.08      179.51     12.86 o 
   1   1  18      174.03      175.04     13.66 o 
   2   1  18        2.88        1.39      4.40 o 
   3   1  18       66.34       64.45     12.01 o 
   4   1  18        3.00       18.57      6.75 o 
  -6   2  18        2.64        1.56      4.29 o 
  -5   2  18        2.31        5.55     17.82 o 
  -4   2  18      115.91      115.49      7.64 o 
  -3   2  18        0.99        1.65      2.04 o 
  -2   2  18      359.40      376.86     12.04 o 
  -1   2  18      195.29      199.34      9.59 o 
   0   2  18       27.47       34.42      6.37 o 
   1   2  18       15.32       13.99      5.66 o 
   2   2  18      198.38      196.00     16.64 o 
   3   2  18        0.38        6.06     15.13 o 
   4   2  18        0.01       -0.76      5.09 o 
  -6   3  18       26.75       34.53      9.21 o 
  -5   3  18        0.61        0.65      3.86 o 
  -4   3  18       11.37       11.52      2.84 o 
  -3   3  18       65.08       64.92      5.76 o 
  -2   3  18       46.15       46.59      5.23 o 
  -1   3  18       60.55       59.58      5.49 o 
   0   3  18       21.73       26.95      6.50 o 
   1   3  18       71.41       67.48      9.74 o 
   2   3  18        1.63        0.11      5.14 o 
   3   3  18       10.57       13.00      6.76 o 
   4   3  18        3.46        2.44      6.43 o 
  -6   4  18       13.71       23.61      9.08 o 
  -5   4  18       42.76       44.21      7.21 o 
  -4   4  18        1.22        2.68      2.58 o 
  -3   4  18        4.82        5.66      3.27 o 
  -2   4  18       42.32       30.50      4.72 o 
  -1   4  18      122.91      134.71     12.83 o 
   0   4  18        3.77       12.17      5.27 o 
   1   4  18      119.90      111.42     12.98 o 
   2   4  18      116.61      126.02     44.87 o 
   3   4  18       43.90       54.26     11.14 o 
  -5   5  18       15.06       20.01      8.43 o 
  -4   5  18        3.60        4.47      3.17 o 
  -3   5  18       33.87       23.94      7.27 o 
  -2   5  18      172.42      172.57     10.42 o 
  -1   5  18       98.95       86.00     11.39 o 
   0   5  18        9.22        9.54      5.74 o 
   1   5  18        0.06        6.25      6.01 o 
   2   5  18        0.40        1.09      5.85 o 
  -5   6  18        3.50        6.24      5.92 o 
  -4   6  18       23.83       24.34      8.28 o 
  -3   6  18        6.70        1.55      4.08 o 
  -2   6  18       63.63       74.08     11.08 o 
  -1   6  18       22.76       21.12      6.53 o 
   0   6  18      136.68      152.46     15.43 o 
   1   6  18        1.53       13.97      7.15 o 
   2   6  18        0.01        6.34      6.45 o 
  -4   7  18       23.59       25.50      8.62 o 
  -3   7  18        5.25        0.02      5.37 o 
  -2   7  18        2.84        3.48      4.56 o 
  -1   7  18        0.42       -0.07      5.28 o 
   0   7  18       15.87       13.05      6.25 o 
   1   7  18        6.76       13.72      6.84 o 
  -3   8  18        0.92        3.16      5.01 o 
  -2   8  18        0.84        6.02      5.70 o 
  -1   8  18       63.43       61.02     11.07 o 
   0 -11  19       26.77       28.94      8.41 o 
   1 -11  19        6.87       12.33      6.31 o 
   2 -11  19       15.60       21.40      7.75 o 
  -1 -10  19       53.81       50.76      9.89 o 
   0 -10  19       23.40       22.04      7.35 o 
   1 -10  19       55.53       64.33      8.00 o 
   2 -10  19       29.55       24.87      7.47 o 
   3 -10  19        5.53       14.57      7.07 o 
  -2  -9  19        5.43       -0.68      3.73 o 
  -1  -9  19       32.04       29.68      5.54 o 
   0  -9  19       10.93       11.59      3.90 o 
   1  -9  19       27.84       29.67      4.21 o 
   2  -9  19       42.58       40.80      6.35 o 
   3  -9  19       17.88       12.85      4.29 o 
   4  -9  19       24.83       30.34      8.90 o 
  -3  -8  19        2.16        1.72      2.72 o 
  -2  -8  19      132.53      134.36     11.46 o 
  -1  -8  19        0.68       -0.29      2.35 o 
   0  -8  19        0.70        1.73      2.28 o 
   1  -8  19        8.15        6.79      2.54 o 
   2  -8  19        9.74        7.85      3.26 o 
   3  -8  19        4.98        0.97      3.51 o 
   4  -8  19       27.15       28.95      8.64 o 
  -4  -7  19        0.46        6.91      4.70 o 
  -3  -7  19        0.60        3.89      3.08 o 
  -2  -7  19        2.99        1.52      2.52 o 
  -1  -7  19        2.75        2.64      2.34 o 
   0  -7  19       15.94       17.85      3.89 o 
   1  -7  19      181.40      185.42      8.81 o 
   2  -7  19       25.13       27.81      4.89 o 
   3  -7  19        0.91       -2.64      2.99 o 
   5  -7  19       23.63      -32.84     32.84 o 
  -4  -6  19      292.49      292.85     21.84 o 
  -3  -6  19       46.94       45.28      6.30 o 
  -2  -6  19        5.17        3.80      4.62 o 
  -1  -6  19       34.04       38.02      5.21 o 
   0  -6  19       99.05       90.52      7.32 o 
   1  -6  19      122.82      133.51      9.47 o 
   2  -6  19      180.06      165.20     10.83 o 
   3  -6  19      165.37      285.73    428.97 o 
   5  -6  19       19.69      -25.30     36.93 o 
  -5  -5  19        0.45        0.75      4.48 o 
  -4  -5  19      275.56      278.69     15.71 o 
  -3  -5  19       25.80       24.59      4.70 o 
  -2  -5  19       29.23       29.13      4.67 o 
  -1  -5  19      337.16      349.61     14.65 o 
   0  -5  19        0.52        3.09      1.96 o 
   1  -5  19       90.44       86.76     11.02 o 
   2  -5  19       74.34       61.35      9.35 o 
   3  -5  19       54.68      313.66    873.03 o 
   4  -5  19        3.49        4.19      4.22 o 
   5  -5  19        0.71       -5.79      5.79 o 
  -5  -4  19       25.51       36.23      9.39 o 
  -4  -4  19        3.90       -1.95      2.91 o 
  -3  -4  19        8.71        9.09      3.23 o 
  -2  -4  19      332.18      326.75     15.14 o 
  -1  -4  19      129.52      122.91      6.14 o 
   0  -4  19        7.41        6.71      3.95 o 
   1  -4  19       33.32       31.53      6.91 o 
   2  -4  19      115.44      111.81     12.19 o 
   3  -4  19        3.38        4.13      2.38 o 
   4  -4  19       58.82       49.89      8.64 o 
   5  -4  19        0.08       -1.87      4.73 o 
  -5  -3  19        2.00        5.95      4.45 o 
  -4  -3  19        4.84        4.75      2.60 o 
  -3  -3  19       74.05       77.80      7.30 o 
  -2  -3  19        1.21        1.47      1.65 o 
  -1  -3  19       59.25       56.96      4.18 o 
   0  -3  19       27.54       25.19      6.46 o 
   1  -3  19      120.31      129.57     13.33 o 
   2  -3  19       28.44       26.81      4.03 o 
   3  -3  19      183.24      191.07     10.77 o 
   4  -3  19        2.64        1.46      3.90 o 
   5  -3  19        6.44        5.05      5.64 o 
  -5  -2  19        9.61        7.14      3.77 o 
  -4  -2  19      131.87      133.36      8.12 o 
  -3  -2  19       61.48       69.39      5.47 o 
  -2  -2  19      780.63      759.94     18.05 o 
  -1  -2  19      310.10      329.88     12.23 o 
   0  -2  19       39.02       37.43      7.70 o 
   1  -2  19       45.28       41.53      4.64 o 
   2  -2  19      108.74      107.12      7.73 o 
   3  -2  19      256.88      260.03     12.88 o 
   4  -2  19        1.81        0.27      4.45 o 
   5  -2  19       18.48       14.70      6.76 o 
  -6  -1  19      115.25       97.39     13.65 o 
  -5  -1  19        0.73        4.01      3.00 o 
  -4  -1  19        8.82        8.04      2.65 o 
  -3  -1  19       77.16       76.16      4.95 o 
  -2  -1  19      507.69      512.06     14.15 o 
  -1  -1  19      128.85      141.23     14.00 o 
   0  -1  19      294.70      310.75     20.00 o 
   1  -1  19        9.23        7.22      2.65 o 
   2  -1  19        5.97        8.38      2.95 o 
   3  -1  19        9.62        8.57      4.71 o 
   4  -1  19       16.00       15.46      6.03 o 
   5  -1  19        0.58        4.58      5.29 o 
  -6   0  19        0.01        3.92      5.13 o 
  -5   0  19       37.16       33.52      8.14 o 
  -4   0  19      112.62      119.21      7.95 o 
  -3   0  19       34.49       36.40      4.27 o 
  -2   0  19        0.09        0.12      1.76 o 
  -1   0  19      159.29      161.64      8.50 o 
   0   0  19       64.19       73.29      6.25 o 
   1   0  19       37.05       43.90      5.82 o 
   2   0  19       12.41       18.11      4.54 o 
   3   0  19       52.76       54.92      6.62 o 
   4   0  19        9.41       15.68      6.57 o 
  -6   1  19        2.89        5.12      5.58 o 
  -5   1  19      149.63      144.52     16.24 o 
  -4   1  19       14.31       14.49      3.19 o 
  -3   1  19      150.20      149.63      8.44 o 
  -2   1  19       39.09       43.48      5.61 o 
  -1   1  19      177.48      178.86      7.92 o 
   0   1  19      174.36      174.06     21.04 o 
   1   1  19       28.14       21.12      5.79 o 
   2   1  19       26.47       28.29      7.19 o 
   3   1  19        6.92        6.11      3.23 o 
   4   1  19        2.82        7.55      6.30 o 
  -6   2  19       26.22       40.12      9.70 o 
  -5   2  19        0.46       -1.56      3.54 o 
  -4   2  19       79.76       77.62      6.51 o 
  -3   2  19       14.91       14.22      3.16 o 
  -2   2  19      120.39      125.77      7.05 o 
  -1   2  19       60.33       60.72      9.11 o 
   0   2  19      260.42      269.98     17.08 o 
   1   2  19      171.52      168.85     14.56 o 
   2   2  19       16.00       10.86      6.05 o 
   3   2  19        5.70        7.43     16.74 o 
   4   2  19       12.47       13.88      7.67 o 
  -5   3  19       85.39       89.46     12.96 o 
  -4   3  19      108.53      112.63      7.74 o 
  -3   3  19       28.65       25.49      4.03 o 
  -2   3  19      113.49      119.75      8.24 o 
  -1   3  19      212.29      219.97     10.63 o 
   0   3  19      211.42      220.37     16.33 o 
   1   3  19        0.11        3.17      5.19 o 
   2   3  19        1.13      257.36    705.18 o 
   3   3  19        2.09       -5.02      6.17 o 
  -5   4  19      206.62      227.34     15.38 o 
  -4   4  19       19.18       18.75      3.58 o 
  -3   4  19      108.82      107.90      7.63 o 
  -2   4  19       22.41       26.42      4.49 o 
  -1   4  19       29.69       28.08      6.65 o 
   0   4  19        2.36        2.92      4.77 o 
   1   4  19        8.24       14.79      6.69 o 
   2   4  19       40.73       71.70     71.10 o 
   3   4  19        0.20       -2.82      5.79 o 
  -5   5  19        0.00       -0.44      3.11 o 
  -4   5  19       18.09       20.16      4.03 o 
  -3   5  19       86.01       97.41     10.80 o 
  -2   5  19        2.40        2.23      2.39 o 
  -1   5  19       61.30       59.38      9.86 o 
   0   5  19      115.28      116.49     13.24 o 
   1   5  19        0.48        5.81      6.02 o 
   2   5  19        4.54       13.25      7.41 o 
  -5   6  19       27.29       29.45      9.86 o 
  -4   6  19       90.13       84.93      9.51 o 
  -3   6  19       39.11       36.86      5.87 o 
  -2   6  19       15.44       19.69      6.95 o 
  -1   6  19       11.78        4.73      4.02 o 
   0   6  19      120.61      129.81     14.49 o 
   1   6  19       22.07       23.86      7.90 o 
  -4   7  19        0.29       -1.17      5.08 o 
  -3   7  19       95.29       94.23     14.76 o 
  -2   7  19       52.72       58.39     10.72 o 
  -1   7  19       85.57       75.50     11.75 o 
   0   7  19       42.02       41.56      9.43 o 
  -2   8  19        0.97        4.12      5.57 o 
   1 -11  20        1.19        0.98      4.53 o 
  -1 -10  20       29.99       25.43      7.55 o 
   0 -10  20        0.05        0.57      3.39 o 
   1 -10  20        0.37        3.56      3.29 o 
   2 -10  20       47.32       43.38      6.57 o 
   3 -10  20       29.42       29.65      9.14 o 
  -2  -9  20       23.34       22.66      4.89 o 
  -1  -9  20       75.48       85.33      9.09 o 
   0  -9  20        8.86       10.26      3.93 o 
   1  -9  20       55.61       61.27      9.08 o 
   2  -9  20       53.28       47.79      9.74 o 
   3  -9  20       57.48       70.49     12.28 o 
   4  -9  20        3.28       -0.74      4.41 o 
  -3  -8  20        0.17        2.93      2.70 o 
  -2  -8  20      228.97      217.87     14.13 o 
  -1  -8  20      174.99      167.84     11.81 o 
   0  -8  20       36.51       37.80      5.70 o 
   1  -8  20      117.03      126.82     10.02 o 
   2  -8  20       41.79       40.58      6.14 o 
   3  -8  20       72.23       65.39      7.73 o 
  -3  -7  20        7.51        3.66      3.40 o 
  -2  -7  20      107.13      108.10      9.40 o 
  -1  -7  20        2.55        1.22      2.29 o 
   0  -7  20      159.45      158.70     10.36 o 
   1  -7  20       13.52       12.48      3.57 o 
   2  -7  20       35.41       33.36      5.41 o 
   3  -7  20      124.45      164.38    119.94 o 
  -4  -6  20       18.59       17.67      5.91 o 
  -3  -6  20      102.61       95.89      9.05 o 
  -2  -6  20       19.61       20.86      4.22 o 
  -1  -6  20      163.67      163.25     10.58 o 
   0  -6  20       36.14       36.32      4.76 o 
   1  -6  20       11.97       12.64      5.58 o 
   2  -6  20        0.70        2.99      3.78 o 
   3  -6  20       87.01      247.06    534.91 o 
  -4  -5  20        4.95        6.78      3.30 o 
  -3  -5  20        6.02        6.83      3.14 o 
  -2  -5  20      148.81      150.89     10.31 o 
  -1  -5  20        1.46        0.93      2.00 o 
   0  -5  20      304.42      303.98     21.66 o 
   1  -5  20      150.32      145.25     14.72 o 
   2  -5  20      237.15      234.25     18.32 o 
   3  -5  20        0.10      216.06    851.17 o 
  -5  -4  20      111.30      116.84     15.15 o 
  -4  -4  20       42.86       39.67      6.09 o 
  -3  -4  20       11.50        9.00      3.27 o 
  -2  -4  20      130.48      135.60      9.30 o 
  -1  -4  20      147.83      143.21      6.79 o 
   0  -4  20      518.16      523.19     28.90 o 
   1  -4  20      141.35      145.34     14.62 o 
   2  -4  20       29.45       29.89      6.68 o 
   3  -4  20       17.73       16.29      5.23 o 
   4  -4  20       43.15       42.75      8.43 o 
   5  -4  20       26.47       29.59      8.73 o 
  -5  -3  20      213.33      231.87     20.56 o 
  -4  -3  20       56.70       54.25      6.70 o 
  -3  -3  20        2.38        3.37      2.67 o 
  -2  -3  20       85.45       89.09      6.82 o 
  -1  -3  20       55.80       61.18      4.46 o 
   0  -3  20      132.66      126.83     13.79 o 
   1  -3  20       55.49       55.01      9.07 o 
   2  -3  20       34.09       24.81      6.10 o 
   3  -3  20       85.40       93.32      7.68 o 
   4  -3  20       71.77       76.90     11.17 o 
   5  -3  20        1.68        0.03      4.51 o 
  -5  -2  20        9.15        4.20      4.59 o 
  -4  -2  20       47.04       51.32      6.26 o 
  -3  -2  20      243.62      260.09     10.68 o 
  -2  -2  20       85.95       89.78      5.78 o 
  -1  -2  20       45.38       47.13      9.09 o 
   0  -2  20       27.10       33.56      7.48 o 
   1  -2  20      132.50      126.58     13.33 o 
   2  -2  20       21.06       21.95      4.38 o 
   3  -2  20        0.38       -2.93      2.93 o 
   4  -2  20        7.54        4.62      4.84 o 
   5  -2  20       56.90       67.97     12.05 o 
  -5  -1  20       28.21       26.62      5.18 o 
  -4  -1  20       55.08       54.52      5.31 o 
  -3  -1  20       49.38       54.24      4.39 o 
  -2  -1  20        1.99        2.54      1.80 o 
  -1  -1  20       46.62       46.50      8.51 o 
   0  -1  20      441.67      438.42     25.68 o 
   1  -1  20        0.53        0.59      2.17 o 
   2  -1  20      245.25      259.02     12.93 o 
   3  -1  20        2.71        5.98      4.63 o 
   4  -1  20        3.05        8.68      5.69 o 
  -5   0  20       14.98       19.49      6.34 o 
  -4   0  20       51.36       57.91      5.72 o 
  -3   0  20      208.84      191.38      9.84 o 
  -2   0  20      326.35      330.62     12.44 o 
  -1   0  20       36.12       25.55      6.63 o 
   0   0  20       15.84       21.14      3.83 o 
   1   0  20        0.10        2.32      2.70 o 
   2   0  20      470.19      505.74     19.69 o 
   3   0  20       44.47       52.46      6.67 o 
   4   0  20       67.88       67.91     11.48 o 
  -5   1  20       17.96       21.59      7.28 o 
  -4   1  20       74.04       84.29      6.85 o 
  -3   1  20      343.63      359.84     13.67 o 
  -2   1  20      287.30      290.21     14.35 o 
  -1   1  20       57.37       75.40      6.77 o 
   0   1  20       18.91       25.06      6.55 o 
   1   1  20      383.38      369.85     15.74 o 
   2   1  20       19.34       20.92      4.51 o 
   3   1  20        6.35        6.47      3.88 o 
   4   1  20        0.00       -4.10      6.64 o 
  -5   2  20       19.52       18.93      6.87 o 
  -4   2  20       36.90       38.91      4.99 o 
  -3   2  20      132.06      134.44      8.38 o 
  -2   2  20       69.31       63.34      5.92 o 
  -1   2  20       15.01       15.39      2.79 o 
   0   2  20       12.72       18.77      5.65 o 
   1   2  20       10.21        6.39      4.85 o 
   2   2  20        3.59        1.70      4.69 o 
   3   2  20      123.39      116.18     14.25 o 
  -5   3  20        3.70        2.57      3.07 o 
  -4   3  20       30.34       28.92      4.39 o 
  -3   3  20       98.09      100.32      7.51 o 
  -2   3  20      178.38      173.40      8.68 o 
  -1   3  20       42.11       43.20      4.94 o 
   0   3  20        0.23        3.51      3.95 o 
   1   3  20      112.28      107.55     12.59 o 
   2   3  20      137.90      378.29    685.21 o 
   3   3  20       19.68       16.01      7.43 o 
  -5   4  20       31.06       33.43      6.49 o 
  -4   4  20       32.19       28.89      5.12 o 
  -3   4  20      208.15      209.75     10.94 o 
  -2   4  20       20.22       29.43      4.66 o 
  -1   4  20       32.16       31.98      7.01 o 
   0   4  20       67.91       70.31     10.20 o 
   1   4  20        2.78        7.93      5.94 o 
   2   4  20       41.75       49.41     38.50 o 
  -5   5  20        0.72        1.74      3.04 o 
  -4   5  20        3.62        2.19      2.63 o 
  -3   5  20       18.09       13.55      3.89 o 
  -2   5  20       63.65       64.58     10.08 o 
  -1   5  20      176.32      198.69     17.17 o 
   0   5  20        0.78       -1.81      3.97 o 
   1   5  20        0.03       16.61      6.66 o 
   2   5  20       11.43       15.38      7.78 o 
  -4   6  20       20.39       18.88      3.97 o 
  -3   6  20        7.93        5.48      6.36 o 
  -2   6  20        6.06       11.55      5.83 o 
  -1   6  20        0.56       -3.85      5.51 o 
   0   6  20       58.11       55.09     10.27 o 
   1   6  20       53.49       54.53     10.70 o 
  -4   7  20        0.01        1.57      3.38 o 
  -3   7  20        0.19        0.43      4.30 o 
  -2   7  20       13.67       22.58      7.28 o 
  -1   7  20       26.05       26.52      7.61 o 
   0   7  20       18.92       20.51      7.34 o 
  -1 -10  21        0.43       -2.19      4.36 o 
   0 -10  21      149.74      148.34     13.14 o 
   1 -10  21        5.85        5.68      4.89 o 
   2 -10  21       37.08       37.15      8.55 o 
   3 -10  21        0.05       -5.70      5.70 o 
  -2  -9  21        4.91        3.15      3.07 o 
  -1  -9  21        1.79       -1.80      3.06 o 
   0  -9  21       25.72       32.59      5.79 o 
   1  -9  21        7.81        3.78      3.98 o 
   2  -9  21        4.42        2.17      3.24 o 
   3  -9  21        0.50       -3.59      5.23 o 
  -3  -8  21        3.36       -0.30      2.89 o 
  -2  -8  21       51.15       49.74      7.06 o 
  -1  -8  21        7.20        9.22      3.74 o 
   0  -8  21       59.25       51.83      6.47 o 
   1  -8  21       32.27       38.78      9.46 o 
   2  -8  21       24.65       26.21      5.10 o 
   3  -8  21        0.10        0.22      2.76 o 
  -3  -7  21       94.67       90.95      9.34 o 
  -2  -7  21       49.26       47.88      6.57 o 
  -1  -7  21      203.57      203.12     16.61 o 
   0  -7  21       25.10       24.54      7.07 o 
   1  -7  21       68.38       55.44     10.72 o 
   2  -7  21      112.23      112.06     13.96 o 
   3  -7  21        4.24       61.49    242.63 o 
  -4  -6  21        1.48        0.37      2.82 o 
  -3  -6  21      157.13      153.46     11.55 o 
  -2  -6  21      272.04      280.24     16.86 o 
  -1  -6  21        0.35        2.00      2.89 o 
   0  -6  21       90.98       98.03     13.23 o 
   1  -6  21      131.07      130.49     14.87 o 
   2  -6  21        5.90        3.11      3.85 o 
   3  -6  21      132.38      327.42    615.17 o 
  -4  -5  21       40.59       31.19      5.63 o 
  -3  -5  21      268.11      265.13     16.24 o 
  -2  -5  21        5.19        6.60      2.61 o 
  -1  -5  21        0.07       -0.13      2.03 o 
   0  -5  21        0.15       -1.61      3.35 o 
   1  -5  21        0.64        1.50      3.74 o 
   2  -5  21       16.61       18.76      5.81 o 
   3  -5  21       53.64      338.32    928.81 o 
  -5  -4  21       21.04       13.72      6.65 o 
  -4  -4  21       35.51       28.84      5.49 o 
  -3  -4  21       13.49       15.61      3.75 o 
  -2  -4  21       61.17       60.22      6.37 o 
  -1  -4  21      132.38      150.27     15.83 o 
   0  -4  21        1.61        5.92      5.08 o 
   1  -4  21       69.49       59.15      9.80 o 
   2  -4  21       40.35       47.19      8.54 o 
   3  -4  21       67.16       71.56     10.14 o 
  -5  -3  21        2.53       -2.17      3.69 o 
  -4  -3  21        0.16        2.83      2.59 o 
  -3  -3  21      563.55      587.67     21.29 o 
  -2  -3  21       43.93       43.32      4.21 o 
  -1  -3  21      201.76      213.19     11.58 o 
   0  -3  21       67.67       45.12      8.52 o 
   1  -3  21      303.86      305.25     21.93 o 
   2  -3  21       40.35       51.18      9.13 o 
   3  -3  21       85.08       81.53     11.02 o 
   4  -3  21        9.85       10.24      5.39 o 
   5  -3  21        2.55       -3.09      4.61 o 
  -5  -2  21        7.34        7.29      4.98 o 
  -4  -2  21       30.76       30.80      5.12 o 
  -3  -2  21      297.73      315.48     12.09 o 
  -2  -2  21       20.60       21.20      3.11 o 
  -1  -2  21      766.08      796.87     38.70 o 
   0  -2  21       69.00       80.95     11.43 o 
   1  -2  21        6.89        9.53      4.71 o 
   2  -2  21       30.56       36.65      5.12 o 
   3  -2  21       30.23       36.64      5.43 o 
   4  -2  21      138.84      146.34     15.68 o 
  -5  -1  21      241.42      239.70     21.00 o 
  -4  -1  21      107.63      107.60      7.44 o 
  -3  -1  21        9.10        8.99      2.23 o 
  -2  -1  21      294.43      307.38     15.29 o 
  -1  -1  21      121.61      121.60     14.04 o 
   0  -1  21        0.20        3.88      3.82 o 
   1  -1  21       29.13       29.23      4.44 o 
   2  -1  21      260.39      274.42     13.57 o 
   3  -1  21       41.53       43.41      6.67 o 
   4  -1  21        7.17       15.86      6.92 o 
  -5   0  21       28.09       26.13      7.97 o 
  -4   0  21       21.78       21.58      3.75 o 
  -3   0  21       19.46       20.64      3.71 o 
  -2   0  21        9.99       11.12      3.61 o 
  -1   0  21       91.25       88.88     11.94 o 
   0   0  21       53.06       51.91      5.44 o 
   1   0  21        8.95        8.71      3.36 o 
   2   0  21       68.47       59.58      6.95 o 
   3   0  21       22.45       22.15      4.73 o 
   4   0  21      122.86      140.51     16.22 o 
  -5   1  21      117.78      119.72     15.31 o 
  -4   1  21       19.72       16.33      3.55 o 
  -3   1  21       57.68       62.56      5.87 o 
  -2   1  21      383.97      379.68     16.87 o 
  -1   1  21      413.00      430.68     16.44 o 
   0   1  21       20.27       23.93      4.44 o 
   1   1  21      200.23      217.47     12.40 o 
   2   1  21       21.61       21.50      4.86 o 
   3   1  21       36.55       44.36     14.20 o 
   4   1  21        1.09       -6.34      6.34 o 
  -5   2  21       68.61       75.87     12.35 o 
  -4   2  21       16.88       13.55      3.48 o 
  -3   2  21       42.45       44.07      5.08 o 
  -2   2  21       50.66       51.07      4.83 o 
  -1   2  21       35.65       34.00      4.94 o 
   0   2  21        0.59        4.95      3.81 o 
   1   2  21       68.45       63.04      9.50 o 
   2   2  21      133.65      139.75     14.78 o 
   3   2  21       30.19       27.99      5.55 o 
  -5   3  21       27.01       20.80      5.29 o 
  -4   3  21      165.01      155.47     12.10 o 
  -3   3  21       58.32       59.23      5.94 o 
  -2   3  21        0.03        3.11      2.20 o 
  -1   3  21       13.78       13.86      4.95 o 
   0   3  21      304.90      317.82     20.39 o 
   1   3  21        0.52        2.64      5.32 o 
   2   3  21        0.50      280.23    745.61 o 
   3   3  21        3.48        4.68      5.79 o 
  -5   4  21        0.08        5.44      4.03 o 
  -4   4  21      177.46      184.33     10.81 o 
  -3   4  21        0.06        1.51      2.34 o 
  -2   4  21        0.16        1.25      2.29 o 
  -1   4  21        0.03       -1.70      4.43 o 
   0   4  21        3.70        5.61      4.61 o 
   1   4  21        4.55       12.34      6.17 o 
   2   4  21       51.80       69.23     11.12 o 
  -4   5  21       55.26       51.73      6.16 o 
  -3   5  21       50.84       48.71      5.87 o 
  -2   5  21        0.11        2.50      3.98 o 
  -1   5  21       44.29       45.15      8.77 o 
   0   5  21       70.37       65.57     10.56 o 
   1   5  21      196.12      228.19     19.62 o 
  -4   6  21       74.66       77.45      7.69 o 
  -3   6  21       22.16       29.53      9.24 o 
  -2   6  21       14.99       21.15      7.45 o 
  -1   6  21       11.14        6.68      4.79 o 
   0   6  21        5.18        4.97      5.39 o 
  -2   7  21       96.98      101.15     13.80 o 
  -1   7  21        3.14        1.58      4.75 o 
   1 -10  22        5.18        5.25      5.74 o 
   2 -10  22       40.13       41.65      9.53 o 
  -2  -9  22        3.03       -0.16      3.08 o 
  -1  -9  22      181.74      186.97     13.30 o 
   0  -9  22        2.27       -0.45      3.97 o 
   1  -9  22        0.09        5.74      4.92 o 
   2  -9  22       16.12       20.58      4.81 o 
  -2  -8  22       41.10       44.05      6.84 o 
  -1  -8  22      292.26      310.79     16.50 o 
   0  -8  22      116.57       99.07     14.56 o 
   1  -8  22       52.06       51.72     10.39 o 
   2  -8  22        4.38        7.09      4.73 o 
  -3  -7  22        1.32        0.09      2.67 o 
  -2  -7  22       59.18       59.41      7.35 o 
  -1  -7  22       43.89       53.51      6.57 o 
   0  -7  22        0.34        2.94      3.82 o 
   1  -7  22        3.13        0.90      3.79 o 
   2  -7  22        2.88        8.54      5.10 o 
   3  -7  22        9.11       76.55    267.26 o 
  -4  -6  22        0.89       -0.22      5.65 o 
  -3  -6  22       53.35       52.73      8.60 o 
  -2  -6  22       46.86       46.76      6.20 o 
  -1  -6  22       14.91       17.04      6.40 o 
   0  -6  22      220.27      212.07     19.75 o 
   1  -6  22       19.99       22.56      6.93 o 
   2  -6  22        4.88        3.36      3.81 o 
   3  -6  22        6.80      191.30    670.44 o 
  -4  -5  22       37.56       28.96      5.60 o 
  -3  -5  22       46.23       44.65      6.45 o 
  -2  -5  22      338.05      336.88     22.27 o 
  -1  -5  22      243.18      246.93     21.12 o 
   0  -5  22       50.74       41.33      8.90 o 
   1  -5  22       94.24       96.34     12.67 o 
   2  -5  22       12.82       15.14      5.39 o 
   3  -5  22       56.02      338.11    961.79 o 
  -4  -4  22       44.83       31.99      5.65 o 
  -3  -4  22      116.26      115.68     11.72 o 
  -2  -4  22       15.62       15.09      3.50 o 
  -1  -4  22      105.88      120.61     14.82 o 
   0  -4  22      147.25      127.60     14.71 o 
   1  -4  22       45.70       48.42      9.10 o 
   2  -4  22      143.06      143.03     15.10 o 
   3  -4  22       43.86       34.71      7.61 o 
  -5  -3  22       63.22       67.57     11.32 o 
  -4  -3  22      372.52      371.09     17.84 o 
  -3  -3  22       34.33       37.06      5.53 o 
  -2  -3  22       84.46       89.84      7.91 o 
  -1  -3  22       77.03       76.38      7.13 o 
   0  -3  22        5.86        5.70      5.07 o 
   1  -3  22        9.29       10.33      5.29 o 
   2  -3  22       50.13       43.72      8.95 o 
   3  -3  22       25.36       25.77      6.92 o 
  -5  -2  22        1.07        0.58      3.53 o 
  -4  -2  22       32.08       35.78      5.65 o 
  -3  -2  22      101.32      109.90      7.09 o 
  -2  -2  22       90.02      103.88      8.82 o 
  -1  -2  22        0.30        2.07      4.12 o 
   0  -2  22      109.39      126.39     14.75 o 
   1  -2  22       27.92       27.72      7.20 o 
   2  -2  22       95.81      110.40     13.51 o 
   3  -2  22        0.62        2.47      3.79 o 
   4  -2  22       32.26       46.56      9.37 o 
  -5  -1  22        0.84        0.38      3.81 o 
  -4  -1  22      440.41      460.04     20.50 o 
  -3  -1  22       71.47       71.15      7.86 o 
  -2  -1  22       98.22       99.13      8.86 o 
  -1  -1  22       19.29       20.20      6.33 o 
   0  -1  22      122.29      124.99     14.39 o 
   1  -1  22      189.35      199.99     18.00 o 
   2  -1  22        0.20        1.65      2.97 o 
   3  -1  22       40.50       37.34      5.85 o 
   4  -1  22        1.37       -0.84      5.10 o 
  -5   0  22        9.31       13.52      6.15 o 
  -4   0  22       54.41       61.19      6.15 o 
  -3   0  22       24.54       27.64      4.27 o 
  -2   0  22       70.12       68.30      7.54 o 
  -1   0  22      152.52      151.97     16.01 o 
   0   0  22       11.51       16.69      6.06 o 
   1   0  22       73.43       81.60      7.48 o 
   2   0  22       10.68       10.89      3.83 o 
   3   0  22      202.12      199.37     15.49 o 
   4   0  22       21.15       18.12      7.89 o 
  -5   1  22       91.81      115.30     14.97 o 
  -4   1  22        8.24        5.99      2.77 o 
  -3   1  22      163.06      156.76      9.38 o 
  -2   1  22      120.79      126.04      9.77 o 
  -1   1  22       61.21       58.03     10.56 o 
   0   1  22        1.46        7.45      3.40 o 
   1   1  22       53.62       65.20     12.10 o 
   2   1  22       46.08       39.19      6.32 o 
   3   1  22        4.73        5.47      3.73 o 
  -5   2  22       16.66       16.76      6.46 o 
  -4   2  22        0.51       -0.96      2.48 o 
  -3   2  22       11.43       15.60      3.48 o 
  -2   2  22        4.00        4.75      2.88 o 
  -1   2  22        2.92        0.34      2.75 o 
   0   2  22        0.20        4.11      2.79 o 
   1   2  22        0.65        0.74      2.54 o 
   2   2  22        9.27        8.97      3.96 o 
   3   2  22      137.97      159.34     12.37 o 
  -5   3  22        7.47        4.71      5.08 o 
  -4   3  22      130.61      131.00      9.10 o 
  -3   3  22      148.80      160.84      9.89 o 
  -2   3  22      252.89      260.64     11.31 o 
  -1   3  22       88.78       89.82     10.60 o 
   0   3  22      119.84      130.95     12.99 o 
   1   3  22        3.17       15.70      6.26 o 
   2   3  22       46.59      331.23    708.39 o 
  -4   4  22        1.54       -0.04      2.47 o 
  -3   4  22       33.72       37.40      5.26 o 
  -2   4  22       79.46       82.73      8.50 o 
  -1   4  22        2.05       -1.44      4.96 o 
   0   4  22        6.52        1.96      4.02 o 
   1   4  22       83.17       91.69     12.59 o 
   2   4  22       72.87       72.10     14.95 o 
  -4   5  22        1.84        2.76      2.35 o 
  -3   5  22        2.28        2.13      2.93 o 
  -2   5  22        1.98        1.93      3.95 o 
  -1   5  22      111.27      116.54     13.59 o 
   0   5  22        5.33        5.76      4.87 o 
   1   5  22        0.19        1.63      4.93 o 
  -4   6  22        8.67        4.87      5.79 o 
  -3   6  22       18.52       21.81      8.36 o 
  -2   6  22        2.29        2.13      4.50 o 
  -1   6  22        0.02       -2.45      5.15 o 
   0   6  22        1.23       -0.31      5.02 o 
   0  -9  23      124.46      122.98     16.45 o 
   1  -9  23       18.53       21.19      7.71 o 
   2  -9  23        0.09        3.67      3.03 o 
  -2  -8  23        8.98        8.65      3.92 o 
  -1  -8  23        1.50        9.11      5.79 o 
   0  -8  23       39.50       43.36     10.07 o 
   1  -8  23      113.57      112.33     15.11 o 
   2  -8  23        0.81        0.91      3.57 o 
  -3  -7  23        7.74        8.81      3.80 o 
  -2  -7  23      235.89      262.06     15.36 o 
  -1  -7  23        7.80       12.91      6.27 o 
   0  -7  23       50.92       51.16     10.26 o 
   1  -7  23        2.14       -1.00      5.06 o 
   2  -7  23       16.56        9.05      5.31 o 
  -3  -6  23        6.62        5.81      3.08 o 
  -2  -6  23      160.22      168.43     11.77 o 
  -1  -6  23       80.98       70.35     12.31 o 
   0  -6  23        6.85        5.17      4.63 o 
   1  -6  23        5.36        7.14      4.78 o 
   2  -6  23        6.64        3.58      4.39 o 
   3  -6  23        4.66      191.90    674.30 o 
  -4  -5  23        0.56       -0.66      2.88 o 
  -3  -5  23      163.94      185.35     12.67 o 
  -2  -5  23       19.25       23.39      7.52 o 
  -1  -5  23       24.87       16.03      5.87 o 
   0  -5  23       57.55       69.12     11.44 o 
   1  -5  23        0.11       -0.91      3.36 o 
   2  -5  23        0.76        0.35      3.54 o 
   3  -5  23        8.71      344.07   1103.10 o 
  -4  -4  23        4.73        1.76      3.87 o 
  -3  -4  23       67.21       69.29      7.59 o 
  -2  -4  23        3.04        2.36      4.14 o 
  -1  -4  23      105.83      105.00     14.00 o 
   0  -4  23        0.34        0.82      4.22 o 
   1  -4  23        2.68        3.90      3.85 o 
   2  -4  23       26.92       21.85      6.43 o 
   3  -4  23      111.04      114.25     13.44 o 
  -4  -3  23       10.17       12.40      4.23 o 
  -3  -3  23      146.59      159.88     17.54 o 
  -2  -3  23      532.88      545.35     20.77 o 
  -1  -3  23        2.54        3.62      3.35 o 
   0  -3  23       34.59       33.80      8.44 o 
   1  -3  23       23.83       26.91      7.36 o 
   2  -3  23       85.93       77.05     11.65 o 
   3  -3  23        3.62      196.26    891.97 o 
  -5  -2  23        0.22        0.42      4.05 o 
  -4  -2  23       22.38       20.52      4.56 o 
  -3  -2  23        4.10        6.62      3.32 o 
  -2  -2  23      153.52      163.59     11.31 o 
  -1  -2  23       14.71       14.05      6.03 o 
   0  -2  23      167.45      154.29     16.86 o 
   1  -2  23       54.53       61.57     10.77 o 
   2  -2  23       25.32       23.11      7.06 o 
   3  -2  23       42.91      344.70   1005.70 o 
  -4  -1  23        1.67        2.66      4.37 o 
  -3  -1  23        6.70        7.53      3.76 o 
  -2  -1  23       97.65       99.75      9.21 o 
  -1  -1  23       76.61       82.11     12.49 o 
   0  -1  23       14.89       20.52      6.61 o 
   1  -1  23        8.21        6.80      5.25 o 
   2  -1  23       27.76       33.70      8.14 o 
   3  -1  23       32.41      303.61    793.45 o 
  -5   0  23        2.03       -1.84      4.96 o 
  -4   0  23      102.48      121.38      8.63 o 
  -3   0  23        2.11        2.36      2.60 o 
  -2   0  23       34.04       39.61      5.98 o 
  -1   0  23       19.10       16.06      5.88 o 
   0   0  23       42.40       41.67      8.98 o 
   1   0  23      164.83      169.25     17.83 o 
   2   0  23      133.02      123.82      9.94 o 
   3   0  23        0.73        0.95      3.12 o 
  -5   1  23      168.38      157.88     17.59 o 
  -4   1  23       49.67       45.85      5.47 o 
  -3   1  23       18.98       17.39      3.63 o 
  -2   1  23        5.25        4.78      3.65 o 
  -1   1  23      195.70      177.19     18.36 o 
   0   1  23      357.68      404.51     29.04 o 
   1   1  23        8.22       11.60      4.18 o 
   2   1  23        0.17        1.33      2.96 o 
   3   1  23        0.21       -2.69      3.43 o 
  -4   2  23       72.92       71.03      6.88 o 
  -3   2  23        3.61        4.18      2.47 o 
  -2   2  23        4.92        6.96      4.78 o 
  -1   2  23        0.03       -0.14      4.34 o 
   0   2  23       91.21       95.49      8.53 o 
   1   2  23       16.16       18.89      7.73 o 
   2   2  23       61.31       65.71      8.07 o 
  -4   3  23       19.97       19.00      4.04 o 
  -3   3  23       48.53       57.86      6.24 o 
  -2   3  23       41.47       46.29      6.55 o 
  -1   3  23        0.01       -0.13      2.40 o 
   0   3  23       42.95       51.74      8.74 o 
   1   3  23       37.44       41.74      8.58 o 
   2   3  23        2.75        5.90      3.68 o 
  -4   4  23        0.19        0.38      2.43 o 
  -3   4  23       43.90       51.70      6.17 o 
  -2   4  23       11.01       13.12      6.17 o 
  -1   4  23        0.76       -2.26      4.46 o 
   0   4  23       53.18       56.06      9.60 o 
   1   4  23        3.45        4.49      5.15 o 
  -4   5  23        1.72        1.77      2.86 o 
  -3   5  23       62.29       73.92     11.25 o 
  -2   5  23       93.29      101.85     12.73 o 
  -1   5  23       74.04       69.32     10.69 o 
   0   5  23        0.01        0.61      4.12 o 
  -2   6  23       37.69       32.17      7.89 o 
  -1   6  23        4.85       12.49      6.76 o 
   1  -9  24        9.42       11.65      6.22 o 
   2  -9  24        0.14       -1.50      3.89 o 
  -1  -8  24        0.21       -1.36      4.42 o 
   0  -8  24        7.34       15.48      6.92 o 
   1  -8  24       36.07       26.91      8.22 o 
   2  -8  24        0.86        8.22      4.97 o 
  -2  -7  24       63.33       67.94     13.27 o 
  -1  -7  24       43.61       42.58     10.39 o 
   0  -7  24        0.66        4.00      4.74 o 
   1  -7  24        6.64       -1.80      4.40 o 
   2  -7  24        4.92        6.39      4.86 o 
  -3  -6  24       35.53       33.32      9.32 o 
  -2  -6  24        3.51        4.82      5.13 o 
  -1  -6  24       79.34       69.39     12.33 o 
   0  -6  24      105.30      109.76     15.08 o 
   1  -6  24       26.28       25.72      7.71 o 
   2  -6  24        7.14       10.15      5.77 o 
  -3  -5  24       68.00       68.34     12.38 o 
  -2  -5  24       15.79       17.21      6.59 o 
  -1  -5  24       33.55       31.48      8.74 o 
   0  -5  24      152.79      157.20     17.36 o 
   1  -5  24        3.27        1.05      4.05 o 
   2  -5  24       11.14        8.71      4.81 o 
  -4  -4  24        0.16        0.56      4.15 o 
  -3  -4  24       41.60       40.07      9.31 o 
  -2  -4  24        9.76        6.80      5.11 o 
  -1  -4  24       21.57       19.25      6.84 o 
   0  -4  24        5.10        5.30      4.57 o 
   1  -4  24       31.82       33.30      8.42 o 
   2  -4  24        3.73        5.48      4.53 o 
   3  -4  24        1.76      263.20   1069.35 o 
  -4  -3  24      131.83      146.35     17.44 o 
  -3  -3  24        4.76        5.74      5.33 o 
  -2  -3  24       74.67       74.61     12.47 o 
  -1  -3  24      105.63      103.81     14.43 o 
   0  -3  24       70.45       70.48     11.71 o 
   1  -3  24        6.40        7.12      5.15 o 
   2  -3  24        0.61       -0.82      3.83 o 
   3  -3  24        8.52      288.12   1075.77 o 
  -4  -2  24        1.46       -1.14      3.27 o 
  -3  -2  24       52.47       55.34      7.11 o 
  -2  -2  24        8.25        8.29      3.55 o 
  -1  -2  24       18.97       20.11      4.65 o 
   0  -2  24        0.34       -3.17      4.45 o 
   1  -2  24       29.27       29.60      8.13 o 
   2  -2  24      163.51      183.82     18.99 o 
   3  -2  24        4.19      154.14    820.76 o 
  -4  -1  24      175.43      195.33     19.70 o 
  -3  -1  24      139.25      132.49     11.04 o 
  -2  -1  24       79.77       85.39      8.77 o 
  -1  -1  24        2.54        8.54      5.84 o 
   0  -1  24        0.03       -4.58      4.58 o 
   1  -1  24       72.80       65.40     11.29 o 
   2  -1  24        3.55        4.30      4.13 o 
   3  -1  24       28.87      285.37    680.32 o 
  -4   0  24        2.05        3.46      2.45 o 
  -3   0  24      133.30      145.85     11.73 o 
  -2   0  24        0.00        1.67      2.51 o 
  -1   0  24        1.18        2.55      3.94 o 
   0   0  24       39.45       39.26      9.11 o 
   1   0  24        3.01        3.53      4.90 o 
   2   0  24        2.03        0.50      3.79 o 
   3   0  24       47.70       69.04     98.83 o 
  -4   1  24        0.76        1.69      2.51 o 
  -3   1  24       40.52       36.96      4.96 o 
  -2   1  24       10.32        7.18      3.34 o 
  -1   1  24       65.23       65.26     11.78 o 
   0   1  24        2.05        3.68      5.19 o 
   1   1  24       44.85       53.40     10.94 o 
   2   1  24       15.75       18.01      4.83 o 
   3   1  24        4.67       -2.51      5.31 o 
  -4   2  24        3.54        3.44      2.69 o 
  -3   2  24       79.43       79.64      7.09 o 
  -2   2  24        4.12       -1.22      4.03 o 
  -1   2  24       10.09       11.56      6.28 o 
   0   2  24       57.10       73.65     14.19 o 
   1   2  24      103.17      112.97     10.09 o 
   2   2  24        8.43        9.69      4.17 o 
  -4   3  24        1.64        2.19      2.51 o 
  -3   3  24       52.84       51.92      5.97 o 
  -2   3  24       65.16       77.12     14.38 o 
  -1   3  24      256.93      312.05     27.64 o 
   0   3  24        1.49        2.89      3.08 o 
   1   3  24        0.72        0.40      3.05 o 
  -4   4  24       38.86       44.47      6.94 o 
  -3   4  24       20.33       18.28      5.13 o 
  -2   4  24       19.89       21.19      8.81 o 
  -1   4  24       71.02       64.31     12.27 o 
   0   4  24        6.04        2.83      4.41 o 
   1   4  24        6.74       12.56      5.94 o 
  -2   5  24        6.11        5.55      5.69 o 
  -1   5  24       53.49       44.97      9.27 o 
   0  -8  25        8.80        8.27      6.27 o 
   1  -8  25       38.32       45.96     10.30 o 
   2  -8  25       30.55       31.89      9.27 o 
  -1  -7  25        8.88        8.53      5.69 o 
   0  -7  25        6.39        4.32      5.01 o 
   1  -7  25       20.78       17.50      7.44 o 
   2  -7  25        0.70       -3.09      4.12 o 
  -2  -6  25        0.21        6.07      5.31 o 
  -1  -6  25        4.65        4.04      5.15 o 
   0  -6  25        4.12        0.58      3.77 o 
   1  -6  25       44.73       47.06      9.98 o 
   2  -6  25       48.39       52.66     10.10 o 
  -3  -5  25       24.75       16.45      7.22 o 
  -2  -5  25        0.02        2.49      4.68 o 
  -1  -5  25        2.83        4.53      5.62 o 
   0  -5  25        1.63        2.81      3.94 o 
   1  -5  25       53.80       41.58      9.30 o 
   2  -5  25        4.02        3.14      3.99 o 
  -3  -4  25       10.18        8.44      4.75 o 
  -2  -4  25       45.39       36.53      9.37 o 
  -1  -4  25       90.54       90.25     13.82 o 
   0  -4  25       23.12       25.19      7.62 o 
   1  -4  25       13.04       24.02      7.45 o 
   2  -4  25        1.65       -0.42      3.14 o 
  -4  -3  25        0.89        8.79      5.40 o 
  -3  -3  25       39.07       31.43      8.56 o 
  -2  -3  25        0.82       -1.02      4.07 o 
  -1  -3  25      420.91      436.89     30.65 o 
   0  -3  25       12.14        9.69      5.42 o 
   1  -3  25        3.43        7.66      4.99 o 
   2  -3  25        1.84        2.82      4.18 o 
  -4  -2  25        2.90        2.23      3.94 o 
  -3  -2  25       24.57       26.55      5.19 o 
  -2  -2  25       29.80       38.80      6.10 o 
  -1  -2  25        0.00       -1.05      2.25 o 
   0  -2  25       23.69       28.02      8.12 o 
   1  -2  25        1.14        2.08      4.69 o 
   2  -2  25        1.93       -0.16      3.80 o 
  -4  -1  25        0.94        8.17      5.28 o 
  -3  -1  25       62.99       64.16      7.94 o 
  -2  -1  25       49.82       59.24      7.54 o 
  -1  -1  25       83.65       70.46     12.47 o 
   0  -1  25       24.14       32.93      9.01 o 
   1  -1  25        0.22       -4.87      4.87 o 
   2  -1  25        4.33       -1.12      3.70 o 
  -4   0  25        4.81        4.70      3.01 o 
  -3   0  25        8.64       13.36      4.37 o 
  -2   0  25       42.90       42.30      6.53 o 
  -1   0  25      170.55      191.23     19.85 o 
   0   0  25       55.48       57.27     10.92 o 
   1   0  25      109.71      114.40     15.22 o 
   2   0  25        0.67        3.63      4.10 o 
  -4   1  25       22.42       16.54      3.81 o 
  -3   1  25       59.75       59.55      7.85 o 
  -2   1  25        8.26       14.59      4.23 o 
  -1   1  25        3.00        3.23      4.98 o 
   0   1  25       62.15       67.07     12.15 o 
   1   1  25       39.42       42.93      9.84 o 
   2   1  25        0.00        2.99      4.32 o 
  -4   2  25       86.81       95.48      8.15 o 
  -3   2  25        3.11       -0.66      2.48 o 
  -2   2  25        1.78        6.09      5.13 o 
  -1   2  25       10.47        9.03      5.60 o 
   0   2  25        3.41        5.25      6.13 o 
   1   2  25        1.90        4.85      5.16 o 
  -4   3  25       22.55       26.36      8.49 o 
  -3   3  25       10.69       11.23      3.28 o 
  -2   3  25        6.36       11.11      6.46 o 
  -1   3  25       12.65       18.33      8.75 o 
   0   3  25       36.11       44.25     11.04 o 
  -2   4  25        1.46        5.62      6.15 o 
  -1   4  25        0.37        5.86      4.69 o 
  -1  -7  26       86.70       93.09     15.09 o 
   0  -7  26       24.16       25.40      8.26 o 
   1  -7  26        6.78        2.07      4.42 o 
   2  -7  26        2.87        3.63      5.52 o 
  -2  -6  26      110.39      115.88     16.74 o 
  -1  -6  26        5.70       -4.68      5.07 o 
   0  -6  26       21.87       18.81      7.06 o 
   1  -6  26       89.54       80.49     13.19 o 
   2  -6  26        1.74        4.34      4.06 o 
  -2  -5  26        1.52        4.66      6.18 o 
  -1  -5  26        4.64        5.76      4.99 o 
   0  -5  26       36.22       38.37      9.30 o 
   1  -5  26        0.78       -3.33      4.48 o 
   2  -5  26        0.93       -1.41      2.92 o 
  -3  -4  26        0.77        2.16      5.62 o 
  -2  -4  26        0.10       -4.84      4.84 o 
  -1  -4  26       18.92       25.42      7.73 o 
   0  -4  26       43.65       55.54     11.33 o 
   1  -4  26       99.42      105.57     14.81 o 
   2  -4  26        3.61        1.37      4.94 o 
  -3  -3  26       65.85       66.51     12.50 o 
  -2  -3  26       46.09       47.58     11.12 o 
  -1  -3  26       47.29       44.33     10.69 o 
   0  -3  26      195.09      209.79     21.21 o 
   1  -3  26       26.74       25.10      7.73 o 
   2  -3  26       14.13        4.60      4.44 o 
  -4  -2  26      106.72       94.58     14.31 o 
  -3  -2  26       14.80       24.11      8.51 o 
  -2  -2  26       66.26       66.99      7.85 o 
  -1  -2  26        0.64        1.80      2.62 o 
   0  -2  26       97.35      107.04     15.52 o 
   1  -2  26       14.60       11.89      6.51 o 
   2  -2  26       19.44       18.07      7.34 o 
  -4  -1  26        0.88        3.68      4.42 o 
  -3  -1  26       33.69       28.76      5.78 o 
  -2  -1  26      135.86      143.00     11.64 o 
  -1  -1  26        0.65       -1.30      4.88 o 
   0  -1  26       70.10       86.51     14.09 o 
   1  -1  26        5.67        6.86      5.20 o 
   2  -1  26        5.82       -0.68      4.10 o 
  -4   0  26        8.92        5.37      4.25 o 
  -3   0  26       40.86       41.69      6.53 o 
  -2   0  26        4.73        2.73      4.46 o 
  -1   0  26        0.03        6.36      5.66 o 
   0   0  26       35.20       36.08      9.54 o 
   1   0  26        0.11        3.59      4.08 o 
   2   0  26       29.84       34.77      9.16 o 
  -4   1  26        4.64       -3.04      4.26 o 
  -3   1  26       17.19       27.84      6.08 o 
  -2   1  26      105.09      120.56     11.20 o 
  -1   1  26       11.48        8.49      5.46 o 
   0   1  26        9.63        6.69      5.30 o 
   1   1  26        2.87        2.95      4.24 o 
  -3   2  26       33.03       32.18      6.40 o 
  -2   2  26      184.26      198.73     14.64 o 
  -1   2  26        2.05        3.52      4.50 o 
   0   2  26       27.71       33.47      9.34 o 
  -2   3  26        2.52       -3.40      4.77 o 
  -1   3  26        6.85        3.39      5.52 o 
  -1  -6  27        4.21        3.93      5.18 o 
   0  -6  27        1.39        0.07      4.29 o 
   1  -6  27        0.44       -4.70      5.03 o 
   2  -6  27       45.54       41.95      9.63 o 
  -1  -5  27       24.71       20.47      7.31 o 
   0  -5  27       15.64       16.69      7.01 o 
   1  -5  27       73.79       75.87     12.84 o 
   2  -5  27       16.56       20.42      7.34 o 
  -2  -4  27        5.30        9.84      6.43 o 
  -1  -4  27        3.48        4.27      5.09 o 
   0  -4  27       64.18       68.26     12.68 o 
   1  -4  27        0.80       -2.32      4.63 o 
   2  -4  27        1.86       -2.37      3.90 o 
  -3  -3  27        0.00        0.25      4.24 o 
  -2  -3  27       42.67       50.83     11.11 o 
  -1  -3  27       16.83       21.95      8.11 o 
   0  -3  27        0.92        2.62      5.04 o 
   1  -3  27       31.11       31.76      9.14 o 
   2  -3  27       15.85       19.36      6.79 o 
  -3  -2  27       99.44       97.10     15.61 o 
  -2  -2  27        2.87        2.83      4.90 o 
  -1  -2  27        0.47        0.71      3.76 o 
   0  -2  27        8.53       12.61      6.63 o 
   1  -2  27        0.14       -3.01      4.89 o 
   2  -2  27        1.05       -4.71      4.92 o 
  -3  -1  27       26.87       30.86      5.69 o 
  -2  -1  27        5.77        8.57      3.94 o 
  -1  -1  27      244.49      268.08     25.28 o 
   0  -1  27       28.29       41.21     10.41 o 
   1  -1  27        0.17        4.83      5.07 o 
   2  -1  27        0.13       -2.47      4.72 o 
  -3   0  27        2.24        2.27      3.05 o 
  -2   0  27       16.55       16.35      4.75 o 
  -1   0  27       29.25       39.33     10.16 o 
   0   0  27       47.33       60.17     12.06 o 
   1   0  27        6.59       -1.87      4.87 o 
  -3   1  27       22.84       21.24      5.55 o 
  -2   1  27        3.35        9.54      4.02 o 
  -1   1  27       24.77       35.26      9.15 o 
   0   1  27       25.12       21.59      7.52 o 
  -2   2  27       20.58       28.20      8.14 o 
  -1   2  27       42.41       39.31     10.39 o 
   0  -5  28      138.64      134.54     17.49 o 
  -1  -4  28        8.32        7.02      5.82 o 
   0  -4  28        2.90        7.44      6.35 o 
   1  -4  28        7.17        7.32      5.62 o 
  -2  -3  28        6.10        5.31      5.76 o 
  -1  -3  28      187.44      213.14     22.38 o 
   0  -3  28      178.24      192.36     21.00 o 
   1  -3  28       94.29       82.81     14.29 o 
  -2  -2  28        0.15        0.16      4.68 o 
  -1  -2  28        0.69       -5.45      5.45 o 
   0  -2  28        7.52        1.49      4.56 o 
   1  -2  28       13.37       21.22      8.61 o 
  -2  -1  28       39.27       42.19      6.91 o 
  -1  -1  28        1.97        6.12      3.56 o 
   0  -1  28        0.01        8.34      5.94 o 
  -2   0  28        0.45        3.88      4.36 o 
  -1   0  28        1.95        6.47      5.89 o 
   0   0  28       16.77       12.65      7.05 o 
                                                 
